# Supplementary material for: Correction: A Chemical-Genomic Screen of Neglected Antibiotics Reveals Illicit Transport of Kasugamycin and Blasticidin S
Source: PLoS Genet. 2017 Jul 21;13(7):e1006902. doi: 10.1371/journal.pgen.1006902 (PMC5521741; doi:10.1371/journal.pgen.1006902)
Supplement: S1 Dataset — A table of fitness scores for genes (columns) by conditions (rows) suitable for clustering [62] and other downstream analyses. Conditions are labeled with the condition name, concentration in square brackets ‘[]’, and “batch” number in curly brackets ‘{}’. The batch groups conditions that were measured in the same experiment and normalized as a group. Conditions from Nichols et al. [8] were assigned batch “0”. ECK number and gene names are used to label the mutation. Unless otherwise specified, the mutations are precise gene deletions. (TXT) [file pgen.1006902.s002.txt]

Condition	ECK1963-HCHA	ECK0813-YBIW	ECK3716-BGLG	ECK1235-ADHE	ECK3926-CYTR	ECK1700-PPSA	ECK1330-FNR	ECK2272-NUOL	ECK0434-HUPB	ECK2281-NUOB	ECK3225-MDH	ECK0664-NAGC	ECK3942-PFLD	ECK3899-RHAR	ECK4147-FRDD	ECK1319-TYRR	ECK1115-PHOQ	ECK0114-ACEF	ECK1884-CHEB	ECK0710-SDHC	ECK2212-ATOS	ECK1488-PQQL	ECK2456-EUTP	ECK2737-NLPD	ECK2623-YFJK	ECK3119-AGAR	ECK2639-YFJX	ECK3924-HSLV	ECK2727-YGBA	ECK3512-YHJJ	ECK1562-YDFX	ECK4170-HFLK	ECK1602-YDGC	ECK2175-YEJG	ECK1665-YDHT	ECK2236-YFAD	ECK2269-YFBP	ECK1809-YOAH	ECK2350-YFDM	ECK1847-YEBE	ECK2393-YFED	ECK1905-YECH	ECK2780-BARA	ECK3660-UHPA	ECK2148-CIRA	ECK4106-BASR	ECK0761-YBHC	ECK1185-TREA	ECK0862-POXB	ECK2056-WZA	ECK2930-TKTA	ECK0405-TSX	ECK3062-AER	ECK0757-YBHD	ECK1590-YNFL	ECK0563-CUSR	ECK0107-PPDD	ECK0488-TESA	ECK1113-PEPT	ECK2002-YEEA	ECK1455-PPTA	ECK2105-YEHE	ECK2116-YEHS	ECK0287-YKGJ	ECK0992-YCCE	ECK0355-YAIO	ECK0386-YAIE	ECK1101-YCFT	ECK1252-YCIF	ECK0636-YBEL	ECK1324-YCJY	ECK0690-YBFB	ECK1357-YDAU	ECK0787-YBIA	ECK1404-YNBD	ECK0849-YBJO	ECK1021-YCDY	ECK1264-BTUR	ECK1271-ACNA	ECK0830-DEOR	ECK2800-FUCR	ECK2273-NUOK	ECK2912-ARGP	ECK2282-NUOA	ECK3367-YHFW	ECK4148-FRDC	ECK1613-UIDR	ECK0612-DPIB	ECK1116-PHOP	ECK0117-ACNB	ECK1889-CHEA	ECK0711-SDHD	ECK2213-ATOC	ECK1764-SPPA	ECK2457-EUTS	ECK2322-MEPA	ECK2748-IAP	ECK2624-YFJL	ECK3117-PRLF	ECK2643-YPJF	ECK3891-FRVX	ECK2744-YGBE	ECK3483-PRLC	ECK1565-YDFA	ECK4171-HFLC	ECK1621-CNU	ECK2218-YFAP	ECK1668-YDHW	ECK2237-YPAA	ECK2285-YFBR	ECK1818-YOBD	ECK2352-YFDO	ECK1849-YEBG	ECK2414-YFEK	ECK1914-YECF	ECK3016-QSEB	ECK3861-GLNG	ECK4117-DCUR	ECK1014-PGAA	ECK2043-CPSB	ECK1088-FHUE	ECK1377-LDHA	ECK0794-FIU	ECK2331-YFCT	ECK3132-YRAJ	ECK2102-YEHB	ECK2854-YGEL	ECK1886-TAP	ECK0255-YKFA	ECK1340-DBPA	ECK3391-ENVZ	ECK0148-MRCB	ECK2509-YFGM	ECK2646-YPJB	ECK2007-YEEE	ECK1466-YDDL	ECK2109-YEHI	ECK1547-YDFP	ECK0994-YCCJ	ECK0360-YAIP	ECK0398-ACPH	ECK0508-ALLE	ECK1166-PLIG	ECK0559-YBCH	ECK1253-YCIG	ECK0638-YBER	ECK1328-YNAJ	ECK0692-YBFC	ECK0791-YBIJ	ECK1407-YDCF	ECK0867-YBJD	ECK1430-YNCJ	ECK2205-ADA	ECK0893-PFLA	ECK4127-CADC	ECK1409-GAPC_2	ECK2360-DSDC	ECK1853-ZWF	ECK2835-GALR	ECK2274-NUOJ	ECK4257-IDNR	ECK2384-GLK	ECK4111-MELR	ECK3373-RPE	ECK0021-NHAR	ECK3947-PPC	ECK4055-SOXR	ECK4149-FRDB	ECK4315-UXUR	ECK0613-DPIA	ECK0081-CRA	ECK1215-NARL	ECK0330-PRPC	ECK1913-UVRY	ECK0712-SDHA	ECK2365-EVGA	ECK1828-HTPX	ECK2461-YPFG	ECK2381-YPDF	ECK2584-YFIM	ECK2817-PTRA	ECK2625-YFJM	ECK3146-YHBU	ECK2650-YGAQ_2	ECK3839-PEPQ	ECK3453-ZNTA	ECK1567-RZPQ	ECK4253-PEPA	ECK1622-YDGK	ECK2219-YFAQ	ECK1682-YDIH	ECK2238-YFAU	ECK2293-YFCD	ECK1823-YEBO	ECK2354-YFDQ	ECK2427-YFEY	ECK1927-YEDD	ECK3017-QSEC	ECK3862-GLNL	ECK2809-MLTA	ECK4118-DCUS	ECK3573-YIAT	ECK3745-RBSB	ECK2126-DLD	ECK0564-CUSC	ECK2339-YFDF	ECK2053-WCAA	ECK1797-DMLR	ECK0060-HEPA	ECK3416-GLGC	ECK0160-DEGP	ECK0625-DACA	ECK1171-UMUD	ECK2067-YEGL	ECK1467-YDDG	ECK2110-YEHK	ECK0252-YKFB	ECK0289-ECPD	ECK0361-YAIS	ECK1048-YCEB	ECK0404-YAJD	ECK1133-YMFL	ECK1182-YCGR	ECK0565-CUSF	ECK1363-YNAK	ECK0792-YBII	ECK1411-YDCA	ECK0910-YCBJ	ECK1432-HICB	ECK1041-YCEI	ECK4109-ADIY	ECK0894-PFLB	ECK1982-CBL	ECK3065-EBGR	ECK1855-PYKA	ECK2144-GALS	ECK3765-ILVY	ECK2458-MAEB	ECK3930-METJ	ECK3390-PCK	ECK0112-PDHR	ECK4006-ACEB	ECK4054-SOXS	ECK4150-FRDA	ECK2399-XAPR	ECK1710-IHFA	ECK1216-NARX	ECK0423-CYOD	ECK1964-YEDV	ECK0713-SDHB	ECK2366-EVGS	ECK2468-YPFN	ECK2487-HYFR	ECK2868-YGEY	ECK2626-RNLA	ECK3171-DACB	ECK2750-CAS1	ECK3431-GGT	ECK1570-YDFD	ECK1635-MLIC	ECK1703-YDIE	ECK2299-YFCI	ECK2355-YFDR	ECK1869-YECE	ECK2428-YFEZ	ECK1928-YEDE	ECK3191-RPON	ECK3904-CPXA	ECK2696-MLTB	ECK4390-CREB	ECK1804-YEAY	ECK1237-OPPA	ECK2473-BAMC	ECK3595-LLDD	ECK4028-LAMB	ECK0123-GCD	ECK0953-HELD	ECK2150-YEIE	ECK0147-HRPB	ECK2497-PPK	ECK0238-PEPD	ECK0829-DACC	ECK1180-LDCA	ECK0291-ECPB	ECK0370-YAIV	ECK1052-YCEH	ECK1134-YMFM	ECK1193-YCHH	ECK1267-YCIN	ECK0641-YBEU	ECK1337-SMRA	ECK1364-YDAY	ECK0932-ELFG	ECK1440-YDCY	ECK1042-YCEJ	ECK0556-APPY	ECK1733-CHBR	ECK3251-ENVR	ECK2024-GND	ECK2276-NUOH	ECK0078-LEUO	ECK2459-TALA	ECK3822-METR	ECK3602-GPMM	ECK0256-PERR	ECK4007-ACEA	ECK2663-STPA	ECK4375-DEOB	ECK3279-ZNTR	ECK0683-KDPD	ECK3747-RBSR	ECK1230-RSSB	ECK0424-CYOC	ECK0714-SUCA	ECK2464-NARQ	ECK1846-PTRB	ECK2520-PEPB	ECK2600-YFIR	ECK2931-LOIP	ECK3223-DEGQ	ECK2664-ALAE	ECK3788-YIFK	ECK2751-CASE	ECK3383-MRCA	ECK1578-YNFB	ECK4319-IADA	ECK1641-YDHK	ECK1705-YDIV	ECK2249-ARND	ECK2319-YFCL	ECK2434-EUTL	ECK3200-ARCB	ECK3905-CPXR	ECK4391-CREC	ECK3490-SLP	ECK3097-YHAK	ECK0948-OMPA	ECK0676-PGM	ECK1498-YDET	ECK0567-CUSA	ECK2785-TRUC	ECK1406-HRPA	ECK0324-YAHL	ECK1649-LHR	ECK2290-ACKA	ECK0328-PRPR	ECK2601-YFIN	ECK0847-POTH	ECK2652-YGAQ_4	ECK1266-SOHB	ECK1516-YNEG	ECK2112-YEHM	ECK0267-YAGB	ECK0957-HSPQ	ECK0292-ECPA	ECK1011-PGAD	ECK0373-YAIW	ECK1090-YCFL	ECK0460-YBAM	ECK1136-YMFR	ECK0520-YBCI	ECK1201-YCHQ	ECK0572-YBDJ	ECK0669-CHIP	ECK1344-RCBA	ECK0724-YBGE	ECK0811-YBIU	ECK0933-YCBU	ECK1441-YDCZ	ECK1074-YCED	ECK3226-ARGR	ECK0969-APPC	ECK1606-FUMC	ECK0558-ENVY	ECK0903-IHFB	ECK2277-NUOG	ECK0880-LRP	ECK2460-TKTB	ECK0343-MHPR	ECK3908-PFKA	ECK4095-PHNF	ECK4017-PGI	ECK3107-TDCA	ECK4387-YTJC	ECK0208-YAFC	ECK0801-DPS	ECK1915-SDIA	ECK1603-RSTA	ECK0425-CYOB	ECK2074-BAES	ECK0715-SUCB	ECK2551-GLRR	ECK2516-YFHM	ECK2694-RECA	ECK2615-RATA	ECK2939-YGGI	ECK2629-YFJQ	ECK2665-YGAC	ECK3686-DGOK	ECK3322-GSPO	ECK4381-RADA	ECK2221-YFAT	ECK1720-YDIY	ECK2251-ARNE	ECK2327-YFCP	ECK1840-YEBY	ECK2371-YFDX	ECK2446-EUTA	ECK1955-YODC	ECK3392-OMPR	ECK3995-ZRAS	ECK0730-PAL	ECK4393-ARCA	ECK1648-RNT	ECK2207-OMPC	ECK0709-GLTA	ECK4303-FIMB	ECK1780-MIPA	ECK2845-YQEI	ECK3310-GSPA	ECK4231-CYBC	ECK0770-MOAA	ECK3574-YIAU	ECK0113-ACEE	ECK3772-RHLB	ECK2368-YFDV	ECK0431-CLPP	ECK0873-CLPA	ECK1520-YNEK	ECK0275-YAGJ	ECK0976-GFCC	ECK0317-YAHE	ECK0374-YAIY	ECK0462-YBAN	ECK1137-YMFO	ECK0538-YBCN	ECK0592-YBDD	ECK1290-YMJA	ECK1349-YDAE	ECK0742-YBGS	ECK0833-YBJH	ECK1446-YNCE	ECK1114-YCFD	ECK3737-ASNC	ECK0970-APPB	ECK1026-CSGD	ECK1607-FUMA	ECK1175-FADR	ECK2270-NUON	ECK1232-HNS	ECK2278-NUOF	ECK2837-LYSR	ECK0566-CUSB	ECK1983-NAC	ECK3911-TPIA	ECK4083-RPIB	ECK4236-TRER	ECK0393-PHOB	ECK0597-YBDO	ECK2702-SRLR	ECK1604-RSTB	ECK0426-CYOA	ECK2185-NARP	ECK0716-SUCC	ECK2018-HISH	ECK2533-HCAT	ECK2713-HYCH	ECK2619-YFJH	ECK2967-PPPA	ECK2638-YFJW	ECK3949-ARGC	ECK2666-YGAM	ECK1549-YDFR	ECK4013-PEPE	ECK1593-YDGD	ECK2156-YEIL	ECK1663-YDHR	ECK2222-YFAA	ECK1724-YNIB	ECK2329-YFCR	ECK1841-YEBZ	ECK2386-YPEC	ECK1901-YECJ	ECK2454-EUTT	ECK1961-YEDR	ECK3639-RPOZ	ECK3996-ZRAR	ECK1273-PGPB	ECK3038-GLGS	ECK0192-NLPE	ECK0920-OMPF	ECK0722-CYDB	ECK4308-FIMD	ECK0149-FHUA	ECK3378-HOFQ	ECK0120-SPEE	ECK3704-YIDZ	ECK0115-LPD	ECK2574-SRMB	ECK2372-YPDI	ECK0432-CLPX	ECK0923-PEPN	ECK0454-HHA	ECK1534-YDFZ	ECK2114-YEHQ	ECK0276-YAGK	ECK0982-GNSA	ECK0319-YAHG	ECK0476-YBAP	ECK1139-YMFQ	ECK0540-YBCO	ECK1249-YCIC	ECK0595-YBDM	ECK1322-MPAA	ECK1352-YDAF	ECK1378-YDBH	ECK0841-YBJC	ECK1421-YDCK	ECK1451-YDCD	ECK0311-BETI	ECK1122-ICD	ECK0335-CYNR	ECK1672-PYKF	ECK3248-FIS	ECK2271-NUOM	ECK3992-HUPA	ECK2279-NUOE	ECK1615-MALI	ECK2970-GLCB	ECK1654-PURR	ECK4115-FUMB	ECK4385-TRPR	ECK0394-PHOR	ECK0622-YBEF	ECK0986-TORR	ECK0008-TALB	ECK1883-CHEY	ECK0511-FDRA	ECK2210-RCSB	ECK0745-GALM	ECK2077-YEGQ	ECK2712-HYCI	ECK2621-YFJI	ECK2987-HYBD	ECK3923-HSLU	ECK2677-YGAH	ECK3521-BCSE	ECK1554-YDFU	ECK4169-HFLX	ECK1599-YDGH	ECK2158-PSUG	ECK1664-YDHS	ECK2230-YFAH	ECK1731-CHBG	ECK2266-YFBM	ECK2348-YFDK	ECK1844-YOBB	ECK2392-YFEC	ECK1903-YECR	ECK2455-EUTQ	ECK3659-UHPB	ECK1502-YDEU	ECK4105-BASS	ECK0557-OMPT	ECK2338-FADL	ECK2291-PTA	ECK1372-OMPN	ECK4304-FIME	ECK3718-PSTB	ECK2848-YGEF	ECK3472-YHII	ECK3917-GLPX	ECK0533-REND	ECK4318-YJIE	ECK4227-FBP	ECK1806-YOAA	ECK2423-MURQ	ECK0433-LON	ECK2636-YPJM_2	ECK0966-HYAD	ECK1429-YDCP	ECK2101-YEHA	ECK0286-YAGU	ECK0990-CBPM	ECK0327-YAHO	ECK1033-MDOC	ECK0384-YAIA	ECK1098-BHSA	ECK0494-YBBD	ECK1154-YMGC	ECK0543-YBCQ	ECK1251-YCIE	ECK0596-YBDN	ECK1323-YMJC	ECK1356-YDAT	ECK0779-YBHP	ECK1379-YNBE	ECK0844-YBJN	ECK1424-YDCL	ECK1009-EFEB	ECK1452-YNCI	ECK1140-YCFK	ECK1960-YEDJ	ECK1317-YCJX	ECK2577-GRCA	ECK1627-RSXG	ECK0573-YBDK	ECK2180-YEJK	ECK1636-ANMK	ECK2344-YFDG	ECK0118-YACL	ECK2763-YGCP	ECK0498-ALLA	ECK0116-YACH	ECK0827-YLII	ECK0950-SXY	ECK0247-YAFW	ECK0083-RSMH	ECK2241-YFAX	ECK1680-SUFA	ECK0702-YBGL	ECK2321-YFCA	ECK2044-WCAI	ECK1931-YEDL	ECK2123-YEHY	ECK2784-YQCA	ECK2209-RCSD	ECK2529-TRMJ	ECK2635-YPJM_3	ECK0316-YAHD	ECK0436-YBAV	ECK0440-COF	ECK1950-DSRB	ECK0701-YBGK	ECK0784-YBHG	ECK3087-MZRA	ECK0828-GSTB	ECK0143-GLUQ	ECK2534-HCAR	ECK1106-COBB	ECK2756-CAS3	ECK0082-MRAZ	ECK2828-YGDQ	ECK0407-NRDR	ECK1690-YDIB	ECK2576-EAMB	ECK1263-RLUB	ECK0590-ENTH	ECK1050-MDTH	ECK2025-WBBL_1	ECK1275-YCIM	ECK2225-YFAL	ECK1339-YDAN	ECK2292-YFCC	ECK1436-YDCU	ECK2385-YFEO	ECK1656-YDHC	ECK2531-YFHR	ECK1725-YNIC	ECK0593-YBDH	ECK4008-ACEK	ECK0891-YCAN	ECK4043-QOR	ECK1279-YCIT	ECK1652-SODB	ECK1508-LSRD	ECK1591-YNFM	ECK0278-YAGM	ECK0503-ECK0503	ECK1768-YDJF	ECK0653-MIAB	ECK1985-ERFK	ECK1043-YCEO	ECK0856-YBJP	ECK1152-YMGA	ECK2039-WCAK	ECK1464-YDDJ	ECK1751-YNJA	ECK1176-YCGB	ECK2092-YEGU	ECK1318-YCJF	ECK1723-YNIA	ECK0698-DTPD	ECK2181-YEJL	ECK1704-YDIU	ECK0129-YADE	ECK0121-YACC	ECK0838-YBJL	ECK0213-YAFS	ECK0952-YCCF	ECK0248-YKFH	ECK0651-YBEY	ECK2695-PNCC	ECK1763-YDJA	ECK0911-YCBC	ECK2838-YGEA	ECK1854-YEBK	ECK2129-YOHD	ECK2819-PPDC	ECK2242-YFAY	ECK1366-LOMR_2	ECK2535-HCAE	ECK0191-ARFB	ECK0318-YAHF	ECK0438-QUEC	ECK0539-NINE	ECK2139-PRET	ECK0755-YBHA	ECK2413-PDXK	ECK0789-YBIB	ECK3424-YHHW	ECK0197-METQ	ECK0900-YCAL	ECK0413-YAJO	ECK2740-TRUD	ECK2654-LHGO	ECK2831-LPLT	ECK0857-YBJQ	ECK2133-DUSC	ECK2594-RAIA	ECK0720-MNGB	ECK1086-YCFH	ECK2124-OSMF	ECK1280-GMR	ECK2244-NUDI	ECK2296-YFCG	ECK1659-MDTK	ECK2545-YPHF	ECK1756-YNJF	ECK0643-HSCC	ECK1781-YEAG	ECK0892-YCAK	ECK4168-HFQ	ECK1374-YDBK	ECK1642-SODC	ECK1509-LSRB	ECK2829-YGDR	ECK1595-MDTJ	ECK0279-YAGN	ECK1696-YDIR	ECK1769-YDJG	ECK0677-YBFP	ECK1994-YEER	ECK1123-YMFD	ECK0931-ELFC	ECK1153-ARIR	ECK1355-YDAS	ECK3912-YIIQ	ECK1465-YDDK	ECK3770-REP	ECK2098-RCNR	ECK1417-YDCJ	ECK0156-YADS	ECK1790-YEAO	ECK0865-YBJE	ECK2264-YFBK	ECK1831-MSRC	ECK0229-RAYT	ECK2786-YQCC	ECK0578-YBDZ	ECK0858-AMID	ECK0217-YAFT	ECK0955-YCCT	ECK2466-YFFB	ECK0354-FRMR	ECK1776-MSRB	ECK0157-BTUF	ECK2049-WCAE	ECK2130-YOHF	ECK2284-ALAA	ECK1367-STFR	ECK2560-YFHL	ECK0210-YAFE	ECK0356-YAIX	ECK2806-CSDA	ECK0439-YBAE	ECK0601-USPG	ECK0569-YBDG	ECK2170-RTN	ECK0759-YBHI	ECK2424-MURP	ECK0807-MNTR	ECK0006-YAAA	ECK0835-YBJJ	ECK0227-DINJ	ECK0939-RLML	ECK0428-YAJG	ECK0186-YAER	ECK2661-YGAV	ECK1321-YCJG	ECK0437-FADM	ECK0918-YCBL	ECK1003-RUTA	ECK2731-YGBJ	ECK2676-YGAZ	ECK1596-TQSA	ECK0896-YCAO	ECK2061-YEGE	ECK1167-YCGL	ECK1293-PUUD	ECK1341-TTCA	ECK2298-YFCH	ECK1485-YDDW	ECK2422-MURR	ECK1670-YDHY	ECK1766-PNCA	ECK0674-YBFF	ECK1837-PPHA	ECK1673-LPP	ECK1399-YDBC	ECK1320-TPX	ECK1517-YNEH	ECK1601-FOLM	ECK1697-YDIS	ECK0535-YBCK	ECK1772-YDJJ	ECK0056-DJLA	ECK0974-GFCE	ECK1156-YMGF	ECK2326-YFCO	ECK1370-YNAE	ECK4145-BLC	ECK1503-YDEK	ECK1861-RUVB	ECK2134-YOHJ	ECK0226-YAFQ	ECK1953-YEDP	ECK0872-CLPS	ECK2289-YFBV	ECK2151-YEIH	ECK2426-YFEX	ECK0235-YAFP	ECK2801-RLMM	ECK0135-YADK	ECK0868-YBJX	ECK0225-YAFK	ECK1008-EFEO	ECK1001-RUTC	ECK2470-TMCA	ECK0382-YAII	ECK2525-ISCA	ECK0281-YAGP	ECK2054-WZC	ECK1990-YOEE	ECK2159-PSUK	ECK2336-FADI	ECK1540-YDFN	ECK2575-YFIE	ECK2730-YGBI	ECK0448-ATL	ECK0606-CITG	ECK0619-YBEM_2	ECK2308-DEDD	ECK0777-YBHN	ECK2433-EUTK	ECK0809-YBIS	ECK0011-YAAW	ECK0441-YBAO	ECK0389-MAK	ECK2662-YGAP	ECK2240-YFAW	ECK0725-YBGC	ECK1007-EFEU_1	ECK0249-YKFG	ECK0983-YCCM	ECK1031-YMDB	ECK1120-NUDJ	ECK1190-YCGV	ECK2153-YEII	ECK1294-PUUR	ECK2247-ARNC	ECK2316-YFCJ	ECK2429-YPEA	ECK2556-MLTF	ECK3161-ARGG	ECK0946-YCBZ	ECK0600-AHPF	ECK1445-YNCD	ECK1519-YNEJ	ECK2849-YGEG	ECK1698-YDIT	ECK1779-YEAE	ECK1128-YMFH	ECK1023-CSGG	ECK1161-YCGI	ECK2490-YFGC	ECK1092-THIK	ECK3808-UVRD	ECK1202-YCHA	ECK2135-YOHK	ECK0282-PAOD	ECK1956-YEDI	ECK2295-YFCF	ECK2370-FRC	ECK2521-ISCX	ECK0005-YAAX	ECK0136-YADL	ECK0897-YCAP	ECK0234-YAFO	ECK1865-YEBC	ECK2540-YPHA	ECK2733-YGBL	ECK1577-YNFA	ECK0769-YBHK	ECK1871-CMOA	ECK2058-ASMA	ECK2668-NRDI	ECK2166-YEIQ	ECK0532-YBCD	ECK2375-ALAC	ECK1553-YDFT	ECK2579-YFIF	ECK0224-YAFJ	ECK2761-YGCN	ECK0377-IRAP	ECK2861-YGER	ECK0617-CRCB	ECK0624-YBED	ECK2311-DEDA	ECK0778-CLSB	ECK2451-EUTN	ECK0812-YBIV	ECK0067-THIQ	ECK0314-YAHB	ECK0958-RLMI	ECK0447-YBAY	ECK0776-YBHM	ECK2674-YGAX	ECK2513-RLMN	ECK2769-YQCE	ECK1510-LSRF	ECK1168-YCGM	ECK1277-YCIH	ECK1000-RUTD	ECK1247-YCIA	ECK2072-MDTC	ECK2167-YEIR	ECK1305-YCJN	ECK2250-ARNT	ECK2345-YFDH	ECK1527-YDEE	ECK2462-NUDK	ECK1688-YDIM	ECK2559-YFHH	ECK1783-YEAI	ECK0741-ZITB	ECK1243-CLSA	ECK3485-GOR	ECK1331-OGT	ECK1533-YDFH	ECK2850-YGEH	ECK1643-YDHF	ECK1741-SPY	ECK0551-YBCW	ECK1788-YEAM	ECK1024-CSGF	ECK1184-YCGY	ECK2633-YFJT	ECK0144-DKSA	ECK1559-YDFV	ECK1281-RNB	ECK1824-MGRB	ECK1242-YCIU	ECK2154-NUPX	ECK1972-MTFA	ECK1482-DDPX	ECK2660-YQAE	ECK2614-RATB	ECK0388-RDGC	ECK0013-YAAI	ECK0731-YBGF	ECK0162-YAEH	ECK0908-YCAR	ECK0236-YKFJ	ECK1957-YEDA	ECK1675-SUFE	ECK1402-YNBB	ECK1872-CMOB	ECK2093-YEGV	ECK2678-MPRA	ECK2172-YEJB	ECK0545-ESSD	ECK2432-EUTR	ECK0007-YAAJ	ECK2602-YFIB	ECK0265-AFUB	ECK2762-YGCO	ECK0380-ADRA	ECK0188-ROF	ECK0465-YBAB	ECK0696-YBGA	ECK0650-YBEX	ECK2315-FLK	ECK2452-EUTM	ECK0823-YLIE	ECK0128-YADI	ECK0883-RARA	ECK0315-YAHC	ECK0972-ETK	ECK0479-YBAS	ECK2591-YFIH	ECK2771-QUEE	ECK1456-YDDH	ECK1692-YDIF	ECK0802-RHTA	ECK1434-YDCS	ECK1150-BLUF	ECK2073-MDTD	ECK1213-YCHN	ECK2171-YEJA	ECK1311-YCJT	ECK2257-MENH	ECK1401-YNBA	ECK1640-YDHJ	ECK2499-YFGF	ECK1689-YDIN	ECK2573-YFIC	ECK0842-NFSA	ECK3356-CYSG	ECK0975-GFCD	ECK1631-GSTA	ECK1497-YDES	ECK0228-YAFL	ECK1535-YDFI	ECK0308-YKGH	ECK1748-YDJX	ECK0554-YBCY	ECK1848-YEBF	ECK0525-SFMD	ECK1130-YMFJ	ECK1376-HSLJ	ECK2903-PEPP	ECK2524-HSCB	ECK1639-YDHI	ECK0790-YBIC	ECK1245-YCII	ECK2157-PSUT	ECK1529-YDEI	ECK0506-YBBY	ECK2001-YEEX	ECK1623-RSXA	ECK2325-SMRB	ECK2802-YGDD	ECK2684-YQAA	ECK0477-YBAQ	ECK0756-PGL	ECK0916-YCBB	ECK0240-FRSA	ECK1978-YEEN	ECK1726-YDJM	ECK1530-YDEJ	ECK2681-LUXS	ECK1020-YCDX	ECK0762-YBHB	ECK1787-YEAL	ECK1310-YCJS	ECK1907-YECA	ECK2099-RCNA	ECK2729-PPHB	ECK2173-YEJE	ECK2449-EUTJ	ECK0068-THIP	ECK2630-YFJR	ECK0306-YKGF	ECK0401-YAJC	ECK0221-IVY	ECK0472-YBAL	ECK1397-PAAY	ECK0654-UBIF	ECK2380-YPDE	ECK2528-ISCR	ECK0824-YLIF	ECK0134-YADC	ECK0888-YCAC	ECK0323-YAHK	ECK2685-YQAB	ECK2608-YPJD	ECK2789-QUEF	ECK2265-YFBL	ECK2705-NORV	ECK1796-LEUE	ECK0283-PAOC	ECK1012-PGAC	ECK1458-YDDE	ECK2082-YEGS	ECK1214-YCHO	ECK2178-YEJH	ECK1327-YNAI	ECK2286-YFBS	ECK1428-YDCN	ECK2377-YPDB	ECK1650-GRXD	ECK1694-YDIP	ECK2582-PKA	ECK1811-NUDL	ECK0869-MACA	ECK1803-FADD	ECK3934-KATG	ECK1505-LSRR	ECK2753-CASC	ECK1548-RRRQ	ECK0218-YAFU	ECK1653-YDHP	ECK1750-YDJZ	ECK0555-TFAX	ECK0839-YBJM	ECK0560-NFRA	ECK1147-IRAM	ECK1684-YDIJ	ECK0430-TIG	ECK1722-YDIZ	ECK3564-YIAK	ECK1274-YCIS	ECK2508-BAMB	ECK1609-YDGA	ECK0509-ALLC	ECK2145-YEIB	ECK1630-TPPB	ECK2337-YFCZ	ECK2732-YGBK	ECK0496-YBBB	ECK0102-ZAPD	ECK0758-YBHH	ECK0190-YAEQ	ECK0917-YCBK	ECK0246-YKFI	ECK2228-YFAE	ECK1995-YEES	ECK1771-YDJI	ECK2807-CSDE	ECK1260-YCIV	ECK0640-YBET	ECK1329-USPE	ECK1930-YEDK	ECK1335-ABGR	ECK1929-YEDF	ECK2121-YEHW	ECK2775-MAZG	ECK2174-YEJF	ECK1365-YNAA	ECK0070-SGRR	ECK2634-YFJU	ECK0313-YAHA	ECK0331-PRPD	ECK0475-YBAK	ECK1833-YEBT	ECK0700-YBGJ	ECK2382-FRYC	ECK0782-YBHS	ECK2659-YGAU	ECK0825-RIMO	ECK0140-YADN	ECK0889-YCAD	ECK0365-TAUD	ECK2041-WCAJ	ECK0537-YBCM	ECK1105-NAGK	ECK2706-NORW	ECK2734-YGBM	ECK2826-RPPH	ECK0195-YAEB	ECK0502-GLXR	ECK1900-FTNB	ECK1121-RLUE	ECK0284-PAOB	ECK1040-YCEA	ECK2006-YEED	ECK1228-YCHJ	ECK1433-YDCR	ECK2378-YPDC	ECK2512-RODZ	ECK1814-YOAE	ECK0870-MACB	ECK0009-MOG	ECK1191-YCHF	ECK3901-SODA	ECK1507-LSRC	ECK2790-YGDH	ECK1560-FLXA	ECK0233-YAFN	ECK1678-SUFC	ECK0804-YBIP	ECK1148-YCGX	ECK1969-ZINT	ECK3206-YHCD	ECK1887-TAR	ECK1728-YDJO	ECK0510-ALLD	ECK1933-YEDM	ECK3169-YHBY	ECK1308-YCJQ	ECK3192-HPF	ECK2871-YQEB	ECK3228-YHCO	ECK2911-YQFE	ECK3254-YHDV	ECK2947-YGGT	ECK3341-YHET	ECK2966-YGHG	ECK3368-YHFX	ECK3015-YGIW	ECK3420-YHGN	ECK3030-YGID	ECK3451-YHHM	ECK3053-TTDT	ECK3494-HDEA	ECK3072-HIGA	ECK3508-YHJE	ECK3093-YQJG	ECK3549-YSAB	ECK3137-DIAA	ECK3583-YIBA	ECK0445-AMTB	ECK0580-FEPE	ECK0579-ENTF	ECK0080-ILVH	ECK0594-YBDL	ECK1255-TRPB	ECK1393-PAAI	ECK1745-ASTA	ECK2572-NADB	ECK2037-WCAM	ECK3218-SSPA	ECK2416-CYSM	ECK2867-YGEX	ECK0242-PHOE	ECK3661-ILVN	ECK0930-ELFD	ECK3931-METB	ECK1060-FLGD	ECK3649-SETC	ECK4186-YJFP	ECK3689-YIDA	ECK4216-TAMA	ECK3748-HSRA	ECK4243-BDCA	ECK3826-RMUC	ECK4298-YJHX	ECK3871-YIHQ	ECK4331-YJIR	ECK3913-YIIR	ECK4379-YTJB	ECK3991-YJAG	ECK0697-PHR	ECK4022-PSIE	ECK1843-HOLE	ECK4057-YJCD	ECK4101-YJDM	ECK4339-HSDM	ECK4135-YJEH	ECK0105-HOFC	ECK4174-NSRR	ECK1495-YDEQ	ECK3315-GSPG	ECK1881-FLHB	ECK3699-MNME	ECK1937-FLIG	ECK0500-GCL	ECK1949-RCSA	ECK0993-AGP	ECK3131-YRAI	ECK1598-PNTA	ECK3619-WAAS	ECK2034-RFBD	ECK3779-RFFD	ECK2498-PPX	ECK4305-FIMA	ECK2759-CYSJ	ECK0467-HTPG	ECK2952-ANSB	ECK1285-SAPF	ECK3325-CHIA	ECK1888-CHEW	ECK3815-PLDA	ECK2788-SYD	ECK4066-NRFD	ECK1966-YEDX	ECK3173-YHBE	ECK1774-YDJL	ECK3194-YHBJ	ECK2877-XDHD	ECK3229-AAEB	ECK2916-SCPC	ECK3267-YRDB	ECK2949-RDGB	ECK3342-YHEU	ECK2978-YGHR	ECK3375-DAMX	ECK3018-YGIZ	ECK3425-YHHX	ECK3031-ZUPT	ECK3452-YHHN	ECK3058-MUG	ECK3495-HDED	ECK3073-HIGB	ECK3520-YHJR	ECK3094-YHAH	ECK3550-WECH	ECK3138-YRAP	ECK3585-YIBG	ECK0456-ACRB	ECK4384-SLT	ECK0581-FEPC	ECK0586-ENTC	ECK0243-PROB	ECK0765-BIOF	ECK0861-LTAE	ECK0817-MOEA	ECK1257-TRPD	ECK1810-PABB	ECK1394-PAAJ	ECK2192-CCMB	ECK1759-GDHA	ECK2580-TRXC	ECK2038-WCAL	ECK3348-PABA	ECK2548-GLYA	ECK3981-THIH	ECK2909-SERA	ECK0376-DDLA	ECK3662-ILVB	ECK1025-CSGE	ECK3948-ARGE	ECK1061-FLGE	ECK3652-YICS	ECK4187-ULAR	ECK3703-MDTL	ECK4217-TAMB	ECK3757-YIFE	ECK4248-RRAB	ECK3850-YIHD	ECK4299-YJHR	ECK3872-YIHR	ECK4332-YJIS	ECK3914-YIIS	ECK4383-YJJK	ECK3993-YJAH	ECK1046-DINI	ECK4030-YJBI	ECK1862-RUVA	ECK4058-YJCE	ECK4102-YJDA	ECK4341-MRR	ECK4139-YJEJ	ECK0106-HOFB	ECK4176-RLMB	ECK0333-CODB	ECK1500-HIPA	ECK3316-GSPH	ECK1892-FLHC	ECK0119-SPED	ECK1939-FLII	ECK0514-YBCF	ECK2029-WBBH	ECK1005-PUTA	ECK3197-MTGA	ECK1614-HDHA	ECK3620-WAAP	ECK2035-RFBB	ECK3780-RFFG	ECK2538-HCAB	ECK4307-FIMC	ECK2782-GUDX	ECK0599-AHPC	ECK2974-GLCD	ECK1415-TRG	ECK3433-UGPQ	ECK1890-MOTB	ECK3819-PLDB	ECK2888-DSBC	ECK4068-NRFF	ECK2010-YEEZ	ECK3181-MLAC	ECK3128-AGAD	ECK3196-YRBL	ECK2891-CPTA	ECK3230-AAEA	ECK2918-YGGE	ECK3271-SMG	ECK2950-YGGW	ECK3343-PRKB	ECK2980-YGHT	ECK3380-HOFO	ECK3019-MDAB	ECK3427-YHHY	ECK3034-YGIL	ECK3454-TUSA	ECK3060-YQJH	ECK3497-MDTE	ECK3076-YGJQ	ECK3523-BCSG	ECK3095-YHAI	ECK3559-BAX	ECK3139-YRAQ	ECK3586-YIBH	ECK0459-MSCK	ECK0053-PDXA	ECK0003-THRB	ECK0587-ENTE	ECK0244-PROA	ECK0766-BIOC	ECK0898-SERC	ECK0840-GRXA	ECK1258-TRPE	ECK1986-COBT	ECK1396-PAAX	ECK2254-MENE	ECK1798-DMLA	ECK2683-GSHA	ECK2052-WCAB	ECK3797-HEMX	ECK2550-GLNB	ECK3985-THIE	ECK3000-METC	ECK0435-PPID	ECK3738-ASNA	ECK1027-CSGB	ECK3951-ARGH	ECK1062-FLGF	ECK3656-ADE	ECK4195-YJFY	ECK3705-YIEE	ECK4218-YTFP	ECK3758-YIFB	ECK4256-YJGR	ECK3854-YIHG	ECK4316-YJIC	ECK3874-YIHT	ECK4343-YJIX	ECK3920-ZAPB	ECK4394-YJJY	ECK4004-YJAB	ECK1100-MFD	ECK4037-YJBJ	ECK1864-RUVC	ECK4059-YJCF	ECK4036-DINF	ECK4108-ADIC	ECK4140-EPMB	ECK0111-AROP	ECK4177-YJFI	ECK0338-CYNX	ECK1637-SLYB	ECK3318-GSPJ	ECK1919-FLIY	ECK0185-LDCC	ECK1941-FLIK	ECK0663-NAGD	ECK2031-RFBX	ECK1010-PHOH	ECK3609-RFAD	ECK1647-GLOA	ECK3621-WAAG	ECK2036-GALF	ECK3781-RFFH	ECK2655-GABD	ECK4309-FIMF	ECK2792-SDAB	ECK0949-SULA	ECK2975-GLCC	ECK1476-OSMC	ECK1891-MOTA	ECK3933-METF	ECK3011-YGIS	ECK4069-NRFG	ECK3182-MLAD	ECK2260-ELAB	ECK3205-YHCA	ECK2892-CPTB	ECK3236-YHDE	ECK2919-ARGO	ECK3280-YHDN	ECK2951-YGGM	ECK3344-YHFA	ECK2992-YGHW	ECK3381-HOFN	ECK3020-YGIN	ECK3428-YHHZ	ECK3039-YQIJ	ECK3473-YHIJ	ECK3061-YQJI	ECK3498-MDTF	ECK3080-SSTT	ECK3116-GARD	ECK3563-YIAJ	ECK3142-YHBP	ECK3591-YIBT	ECK0478-COPA	ECK0108-NADC	ECK0038-CAIC	ECK0588-ENTB	ECK0767-BIOD	ECK0899-AROA	ECK0922-PNCB	ECK1297-PUUE	ECK1987-COBS	ECK2255-MENC	ECK2014-HISG	ECK2808-TCDA	ECK3827-UBIE	ECK2596-PHEA	ECK3986-THIC	ECK3214-NANA	ECK0523-SFMA	ECK3761-ILVM	ECK1028-CSGA	ECK4005-META	ECK1063-FLGG	ECK3666-YIDG	ECK4200-YJFZ	ECK3706-YIEF	ECK4219-YZFA	ECK3782-RFFC	ECK4285-YJHF	ECK3859-YIHI	ECK4320-YJIG	ECK3875-YIHU	ECK4365-YJJG	ECK3929-YIIX	ECK4395-YJTD	ECK4014-RLUF	ECK1172-UMUC	ECK4039-YJBL	ECK1866-NUDB	ECK4060-ACTP	ECK4050-UVRA	ECK4114-YJDF	ECK4363-HOLD	ECK4153-YJEN	ECK0126-YADG	ECK4178-YJFJ	ECK0363-TAUB	ECK1666-YDHU	ECK3319-GSPK	ECK1922-FLIC	ECK0212-GLOB	ECK1942-FLIL	ECK0665-NAGA	ECK2169-SPR	ECK1177-DADA	ECK3610-WAAF	ECK1765-ANSA	ECK3622-WAAQ	ECK2042-CPSG	ECK3787-RFFM	ECK2745-CYSC	ECK4311-FIMH	ECK2870-YQEA	ECK0991-CBPA	ECK2982-GSS	ECK1563-DICC	ECK3570-SGBH	ECK1896-OTSB	ECK4085-PHNP	ECK3164-SECG	ECK4072-FDHF	ECK2267-YFBN	ECK3183-MLAE	ECK2261-ELAA	ECK3208-YHCF	ECK2893-YGFZ	ECK3241-YHDH	ECK2920-MSCS	ECK3330-TUSB	ECK2955-TRMI	ECK3350-YHFG	ECK2995-YGHZ	ECK3384-NUDE	ECK3022-YQIA	ECK3430-YRHB	ECK3040-YQIK	ECK3477-YHIN	ECK3064-YGJH	ECK3501-GADX	ECK3081-YGJV	ECK3526-YHJV	ECK3118-YHAV	ECK3566-YIAM	ECK3143-YHBQ	ECK3592-YIBL	ECK0480-YBAT	ECK0073-LEUD	ECK0621-LIPA	ECK0274-ARGF	ECK0919-ASPC	ECK1385-PAAA	ECK1988-COBU	ECK2015-HISD	ECK2884-IDI	ECK2323-AROC	ECK3836-FRE	ECK2597-TYRA	ECK4378-LPLA	ECK3268-AROE	ECK0524-SFMC	ECK3762-ILVE	ECK1055-FLGN	ECK4011-METH	ECK1065-FLGI	ECK3667-YIDH	ECK4205-YTFE	ECK3707-PURP	ECK4223-YTFQ	ECK3801-CYAY	ECK4286-YJHG	ECK3865-YIHL	ECK3881-YIID	ECK4369-YJJU	ECK3936-YIJF	ECK0391-SBCC	ECK4015-PAGB	ECK1346-RECT	ECK4040-YJBM	ECK1959-DCM	ECK4061-YJCH	ECK4166-MUTL	ECK4119-YJDI	ECK0020-NHAA	ECK4154-YJEO	ECK0150-FHUC	ECK4179-YJFK	ECK0364-TAUC	ECK1706-NLPC	ECK3334-FKPA	ECK1923-FLID	ECK0321-YAHI	ECK1943-FLIM	ECK0666-NAGB	ECK2333-YFCV	ECK1178-DADX	ECK3612-WAAL	ECK1812-SDAA	ECK2046-FCL	ECK2746-CYSN	ECK0014-DNAK	ECK2898-GCVP	ECK1164-MINC	ECK2997-YGHA	ECK3606-TDH	ECK2187-CCMG	ECK3888-FDHD	ECK3168-RLME	ECK4234-TREC	ECK2268-YFBO	ECK3185-YRBG	ECK2830-TAS	ECK3209-YHCG	ECK2894-YQFA	ECK3244-YHDT	ECK2924-YGGC	ECK3331-TUSC	ECK2957-YGGX	ECK3352-TSGA	ECK3008-FTSP	ECK3389-YHGE	ECK3024-YQIB	ECK3432-YHHA	ECK3044-YGIF	ECK3481-DTPB	ECK3068-YGJI	ECK3503-YHJA	ECK3086-YQJA	ECK3537-YIAC	ECK3130-YRAH	ECK3568-YIAO	ECK3144-YHBS	ECK3601-YIBN	ECK0484-YBBL	ECK0133-PANB	ECK0074-LEUC	ECK0631-COBC	ECK0381-PROC	ECK0772-MOAC	ECK0995-WRBA	ECK1390-PAAF	ECK1386-PAAB	ECK2050-WCAD	ECK1702-AROH	ECK2314-PDXB	ECK2016-HISC	ECK2890-FLDB	ECK2334-SIXA	ECK3849-MOBA	ECK2598-AROF	ECK0138-HTRE	ECK3347-ARGD	ECK0626-RLPA	ECK3764-ILVA	ECK4016-LYSC	ECK1066-FLGJ	ECK3668-YIDI	ECK4207-YTFG	ECK3708-YIEH	ECK4229-YJGA	ECK3805-YIGA	ECK4288-YJHI	ECK3866-YIHM	ECK3889-YIIG	ECK4371-YJJW	ECK3946-YIJP	ECK0461-PRIC	ECK4018-YJBE	ECK1358-YDAV	ECK4048-YJBQ	ECK2003-SBMC	ECK4071-YJCO	ECK4120-YJDJ	ECK0046-YAAU	ECK4155-MSCM	ECK0151-FHUD	ECK0390-ARAJ	ECK1737-OSME	ECK3349-FIC	ECK1924-FLIS	ECK0336-CYNT	ECK1944-FLIN	ECK0681-SPEF	ECK2430-AMIA	ECK1312-YCJU	ECK3615-WAAY	ECK2023-UGD	ECK2047-GMD	ECK4131-CUTA	ECK2747-CYSD	ECK0015-DNAJ	ECK2899-GCVH	ECK1238-OPPB	ECK1729-CEDA	ECK3607-KBL	ECK2476-BCP	ECK3916-FPR	ECK3311-GSPC	ECK4258-IDNT	ECK0602-YBDR	ECK3186-KDSD	ECK2863-XDHB	ECK3210-YHCH	ECK2895-YQFB	ECK3247-DUSB	ECK2925-YGGD	ECK3332-TUSD	ECK2961-YQGA	ECK3357-YHFL	ECK3013-MQSR	ECK3398-YHGA	ECK3025-NUDF	ECK3443-PANZ	ECK3045-YGIM	ECK3484-RLMJ	ECK3069-YGJJ	ECK3505-YHJB	ECK3089-YQJD	ECK3133-YRAK	ECK3575-YIAV	ECK3148-YHBW	ECK3634-YICC	ECK0489-YBBA	ECK0417-THII	ECK0076-LEUA	ECK0739-NADA	ECK0383-AROL	ECK0773-MOAD	ECK1044-SOLA	ECK1391-PAAG	ECK1387-PAAC	ECK2097-THIM	ECK1742-ASTE	ECK2431-HEMF	ECK2020-HISF	ECK2901-VISC	ECK2369-OXC	ECK3921-RRAA	ECK2814-ARGA	ECK0196-RCSF	ECK3561-AVTA	ECK0706-YBGP	ECK3823-METE	ECK1058-FLGB	ECK4045-ALR	ECK1067-FLGK	ECK3669-YIDJ	ECK4212-YTFJ	ECK3709-CBRB	ECK3807-YIGB	ECK4296-YJHP	ECK3867-YIHN	ECK4327-YJIN	ECK3893-FRVA	ECK4372-YJJI	ECK3956-YIJD	ECK0466-RECR	ECK4020-YJBG	ECK1605-TUS	ECK4049-YJBR	ECK2062-ALKA	ECK4073-SDSP	ECK4252-HOLC	ECK4121-YJDK	ECK0048-KEFC	ECK4162-QUEG	ECK0152-FHUB	ECK4181-YJFM	ECK0395-BRNQ	ECK1856-LPXM	ECK3531-DPPA	ECK1925-FLIT	ECK0337-CYNS	ECK1946-FLIP	ECK0814-YBIY	ECK2616-SMPB	ECK3616-WAAJ	ECK2032-RFBC	ECK3776-RFE	ECK2231-GLPQ	ECK2757-CYSH	ECK0309-BETA	ECK2900-GCVT	ECK1241-OPPF	ECK3204-GLTF	ECK1730-KATE	ECK3793-ASLB	ECK2523-HSCA	ECK4063-NRFA	ECK3313-GSPE	ECK4259-IDNO	ECK1229-RSSA	ECK2869-HYUA	ECK3221-YHCM	ECK2897-YGFF	ECK3250-YHDU	ECK2926-YGGF	ECK3335-SLYX	ECK2963-YGHD	ECK3363-YHFS	ECK3014-YGIV	ECK3401-NFUA	ECK3029-YGIC	ECK3449-RSMD	ECK3049-YGIH	ECK3491-DCTR	ECK3070-YGJK	ECK3507-YHJD	ECK3090-YQJE	ECK3542-YIAG	ECK3135-LPOA	ECK3576-YIAW	ECK3151-NLPI	ECK3645-YICH	ECK0577-FES	ECK0419-PANE	ECK0763-BIOA	ECK0774-MOAE	ECK1254-TRPA	ECK1632-PDXY	ECK1389-PAAE	ECK2190-CCMD	ECK2562-PDXJ	ECK2021-HISI	ECK2942-GSHB	ECK2409-CYSK	ECK3922-MENA	ECK2836-LYSA	ECK0241-CRL	ECK3597-CYSE	ECK0708-YBGD	ECK3863-GLNA	ECK1059-FLGC	ECK4046-TYRB	ECK1093-NAGZ	ECK3670-YIDK	ECK4214-YTFL	ECK3710-CBRC	ECK4242-YJGH	ECK3811-YIGF	ECK4297-YJHQ	ECK3868-OMPL	ECK4328-MDTM	ECK3907-FIEF	ECK4377-YJJJ	ECK3988-NUDC	ECK0675-SEQA	ECK4021-YJBH	ECK1761-TOPB	ECK4053-YJCC	ECK2204-ALKB	ECK4075-SDSR	ECK4338-HSDS	ECK4124-YJDL	ECK0072-SETA	ECK4172-YJET	ECK0199-METN	ECK4182-YJFC	ECK0442-MDLA	ECK1880-FLHA	ECK3599-SECB	ECK1936-FLIF	ECK0474-USHA	ECK1947-FLIQ	ECK0971-APPA	ECK3006-YQHH	ECK1597-PNTB	ECK3617-WAAI	ECK2033-RFBA	ECK3778-RFFE	ECK2362-DSDA	ECK4228-MPL	ECK2758-CYSI	ECK0310-BETB	ECK2933-SPEA	ECK1278-OSMB	ECK3212-NANE	ECK1885-CHER	ECK3794-ASLA	ECK2673-PROX	ECK4065-NRFC	ECK3314-GSPF	ECK4260-IDND	ECK4261-IDNK	ECK1461-NARY	ECK0446-TESB	ECK1608-MANA	ECK2040-WZXC	ECK1801-YEAX	ECK4034-DGKA	ECK2125-BGLX	ECK0159-DGT	ECK2198-NAPA	ECK0499-ALLR	ECK2450-EUTE	ECK0768-UVRB	ECK2701-GUTM	ECK4090-PHNK	ECK2722-HYPB	ECK0223-LPCA	ECK3051-TTDA	ECK0570-NFSB	ECK3353-NIRB	ECK0964-HYAB	ECK3414-GLGP	ECK1220-NARJ	ECK3560-MALS	ECK4025-MALF	ECK3129-AGAI	ECK4104-PROP	ECK3276-TRKA	ECK4277-FECE	ECK3435-UGPE	ECK0237-PRFH	ECK3462-NIKC	ECK1051-RIMJ	ECK3530-DPPB	ECK0035-CAIF	ECK2484-HYFH	ECK0422-CYOE	ECK2361-DSDX	ECK0927-SSUA	ECK2417-CYSA	ECK1304-YCJM	ECK2544-YPHE	ECK1845-EXOX	ECK2791-SDAC	ECK1948-FLIR	ECK2998-EXBD	ECK2262-RBN	ECK0750-MODE	ECK3885-FDOI	ECK0821-GSIC	ECK1802-RND	ECK0895-FOCA	ECK2177-RSUA	ECK1110-POTC	ECK2567-LEPA	ECK1287-SAPC	ECK3632-PYRE	ECK1437-YDCV	ECK4240-PYRB	ECK1521-YDEA	ECK0497-ALLS	ECK1735-CHBC	ECK1558-RELB	ECK1898-ARAG	ECK3096-YHAJ	ECK2122-YEHX	ECK4100-YJDN	ECK3719-PSTA	ECK0645-GLTL	ECK3909-SBP	ECK2486-HYFJ	ECK1126-INTE	ECK2943-YQGE	ECK1348-RACC	ECK3121-AGAV	ECK1551-CSPB	ECK3245-PANF	ECK2079-OGRK	ECK2491-YFGD	ECK3626-RPMG	ECK3042-RFAE	ECK3543-CSPA	ECK0541-RUSA	ECK3444-LIVJ	ECK3408-RTCR	ECK3642-RECG	ECK0110-AMPE	ECK3918-GLPK	ECK0501-HYI	ECK4133-ASPA	ECK0726-TOLQ	ECK4294-SGCB	ECK4313-UXUA	ECK1462-NARZ	ECK0470-AES	ECK1611-UIDB	ECK2217-ATOB	ECK1826-KDGR	ECK4062-ACS	ECK2161-FRUK	ECK0182-RNHB	ECK2200-NAPF	ECK0505-ALLB	ECK2522-FDX	ECK0879-TRXB	ECK2707-HYPF	ECK4092-PHNI	ECK2723-HYPC	ECK0342-LACI	ECK3052-TTDB	ECK0607-CITX	ECK3354-NIRD	ECK0965-HYAC	ECK3415-GLGA	ECK1221-NARI	ECK3562-YSAA	ECK4026-MALE	ECK3149-MTR	ECK4113-MELB	ECK3277-MSCL	ECK4279-FECC	ECK3436-UGPA	ECK0399-QUEA	ECK3463-NIKD	ECK1071-RLUC	ECK3555-XYLF	ECK2248-ARNA	ECK0069-TBPA	ECK0504-YBBW	ECK2379-FRYA	ECK1037-MSYB	ECK2419-CYSU	ECK1326-MPPA	ECK2657-GABP	ECK1873-TORZ	ECK2796-FUCP	ECK2005-SBCB	ECK2999-EXBB	ECK2343-INTS	ECK0753-MODB	ECK3887-FDOG	ECK0832-MDFA	ECK1850-PURT	ECK0924-SSUB	ECK2306-PURF	ECK1112-POTA	ECK2592-RLUD	ECK1288-SAPB	ECK3879-YIHY	ECK1477-DDPF	ECK4340-HSDR	ECK1600-YDGI	ECK1736-CHBB	ECK2119-MLRA	ECK1899-ARAF	ECK3217-SSPB	ECK2141-MGLC	ECK4389-CREA	ECK3720-PSTC	ECK0646-GLTK	ECK3919-GLPF	ECK2494-UPP	ECK1127-XISE	ECK2945-YGGR	ECK1383-TYNA	ECK3145-YHBT	ECK1552-CSPF	ECK3278-ARFA	ECK2137-SANA	ECK3155-TRUB	ECK2526-ISCU	ECK3832-TATC	ECK3253-ACRF	ECK4167-MIAA	ECK3679-IBPA	ECK0786-RHLE	ECK3487-ARSB	ECK3486-ARSR	ECK3677-YIDE	ECK0280-INTF	ECK3932-METL	ECK0531-YBCC	ECK4134-FXSA	ECK0727-TOLR	ECK4367-OSMY	ECK4314-UXUB	ECK1468-FDNG	ECK0981-YMCE	ECK1612-UIDA	ECK2435-EUTC	ECK1851-EDA	ECK0031-RIHC	ECK2186-CCMH	ECK0214-RNHA	ECK2214-ATOD	ECK0515-PURK	ECK2536-HCAF	ECK0901-CMK	ECK2708-HYDN	ECK4094-PHNG	ECK2724-HYPD	ECK0344-MHPA	ECK3066-EBGA	ECK0610-CITD	ECK3366-PHP	ECK0967-HYAE	ECK3417-GLGX	ECK1231-GALU	ECK3569-LYXK	ECK4027-MALK	ECK3184-MLAF	ECK4116-DCUB	ECK3323-BFR	ECK4281-FECA	ECK3437-UGPB	ECK0400-TGT	ECK3464-NIKE	ECK1075-RPMF	ECK3556-XYLG	ECK2312-TRUA	ECK0079-ILVI	ECK2160-FRUA	ECK0598-DSBG	ECK2387-MNTH	ECK1111-POTB	ECK2420-CYSP	ECK1382-FEAB	ECK2671-PROV	ECK1875-CUTC	ECK2825-PTSP	ECK2017-HISB	ECK3084-EXUT	ECK2374-LPXP	ECK0754-MODC	ECK1276-PYRF	ECK0845-POTF	ECK1958-VSR	ECK0940-UUP	ECK2400-XAPB	ECK1174-NHAB	ECK2669-NRDE	ECK1289-SAPA	ECK3997-PURD	ECK1478-DDPD	ECK4373-DEOC	ECK0985-TORT	ECK1767-YDJE	ECK2229-INAA	ECK1904-FTNA	ECK3232-AAER	ECK2142-MGLA	ECK0215-DNAQ	ECK3721-PSTS	ECK0647-GLTJ	ECK3940-FRWC	ECK2613-BAME	ECK1299-PSPA	ECK2954-YGGL	ECK1422-TEHA	ECK1576-RSPA	ECK3337-YHEV	ECK2147-YEIG	ECK3246-PRMA	ECK2618-INTA	ECK3880-DTD	ECK3372-GPH	ECK4196-RPSF	ECK3915-USPD	ECK0989-TORD	ECK3510-YHJH	ECK3678-IBPB	ECK0322-YAHJ	ECK3983-THIS	ECK0534-EMRE	ECK4143-ECNB	ECK0728-TOLA	ECK4370-YJJV	ECK0037-CAID	ECK1470-FDNI	ECK1077-FABH	ECK1617-MALY	ECK2832-AAS	ECK1852-EDD	ECK0034-CARB	ECK2188-CCMF	ECK0239-GPT	ECK2215-ATOA	ECK0516-PURE	ECK2537-HCAC	ECK0936-PYRD	ECK2711-ASCB	ECK4125-CADA	ECK2841-KDUI	ECK0348-MHPF	ECK3067-EBGC	ECK0746-GALK	ECK3376-AROB	ECK0968-HYAF	ECK3418-GLGB	ECK1295-PUUC	ECK3589-MTLD	ECK4070-GLTP	ECK4126-CADB	ECK3338-KEFB	ECK4291-SGCA	ECK3439-LIVG	ECK0518-PPIB	ECK1420-RIML	ECK3557-XYLH	ECK2478-HYFB	ECK2162-FRUB	ECK0609-CITE	ECK2388-NUPC	ECK2465-ACRD	ECK2672-PROW	ECK1882-CHEZ	ECK2843-YQEG	ECK2019-HISA	ECK3120-KBAZ	ECK2418-CYSW	ECK0775-YBHL	ECK1347-RECE	ECK0848-POTI	ECK1977-AMN	ECK0961-YCCA	ECK2401-XAPA	ECK1210-CHAA	ECK2670-NRDF	ECK1306-YCJO	ECK4173-PURA	ECK1479-DDPC	ECK4374-DEOA	ECK1707-BTUD	ECK1145-MCRA	ECK1815-MANX	ECK2463-AEGA	ECK1906-TYRP	ECK3676-YIDP	ECK2143-MGLB	ECK0232-DINB	ECK0667-NAGE	ECK3941-FRWB	ECK2658-CSIR	ECK1300-PSPB	ECK2959-NUPG	ECK1423-TEHB	ECK3170-GREA	ECK1646-NEMA	ECK3355-NIRC	ECK2201-ECO	ECK2679-EMRA	ECK3928-RPME	ECK3387-HSLR	ECK4199-RPLI	ECK3980-YJAZ	ECK1589-MLC	ECK3516-BCSZ	ECK4215-MSRA	ECK3690-YIDB	ECK0352-FRMB	ECK3984-THIF	ECK0546-RRRD	ECK0871-CSPD	ECK4078-ALSE	ECK0041-CAIT	ECK1512-TAM	ECK1081-FABF	ECK1624-RSXB	ECK3339-KEFG	ECK1874-TORY	ECK0050-APAH	ECK2189-CCME	ECK0334-CODA	ECK2233-GLPA	ECK0603-RNK	ECK2539-HCAD	ECK1047-PYRC	ECK2714-HYCG	ECK4210-CYSQ	ECK2913-SCPA	ECK0349-MHPE	ECK3071-FADH	ECK0747-GALT	ECK3403-MALQ	ECK0987-TORC	ECK3504-TREF	ECK1408-ALDA	ECK3594-LLDR	ECK4079-ALSC	ECK3193-PTSN	ECK4204-CYCA	ECK3340-YHES	ECK4312-GNTP	ECK3440-LIVM	ECK0843-RIMK	ECK3513-DCTA	ECK1474-SRA	ECK3588-MTLA	ECK2480-HYFD	ECK0264-AFUC	ECK2203-YOJI	ECK0611-CITC	ECK2408-CYSZ	ECK1144-PINE	ECK2488-FOCB	ECK1418-MDOD	ECK2699-SRLB	ECK1897-ARAH	ECK2878-XANQ	ECK2106-MRP	ECK3124-AGAS	ECK2436-EUTB	ECK3746-RBSK	ECK0798-GLNQ	ECK1618-ADD	ECK0852-ARTM	ECK2059-DCD	ECK1006-PUTP	ECK2495-PURM	ECK1211-CHAB	ECK2816-RECB	ECK1307-YCJP	ECK4209-CPDB	ECK1480-DDPB	ECK4376-DEOD	ECK1708-BTUE	ECK1149-BLUR	ECK1817-MANZ	ECK2778-RELA	ECK1917-YECS	ECK3717-PHOU	ECK2149-LYSP	ECK0583-FEPD	ECK3743-RBSA	ECK0680-POTE	ECK3944-FRWD	ECK2760-QUED	ECK1301-PSPC	ECK1457-NHOA	ECK3179-IBAG	ECK1676-SUFS	ECK3358-FRLA	ECK2245-AIS	ECK3336-SLYD	ECK2680-EMRB	ECK3459-ACPT	ECK4230-PMBA	ECK3393-GREB	ECK2094-YEGW	ECK3551-YIAA	ECK4289-SGCR	ECK3701-TNAA	ECK0372-SBMA	ECK4010-ICLR	ECK0549-BORD	ECK4165-AMIB	ECK0926-SSUD	ECK4146-AMPC	ECK0043-FIXB	ECK1514-UXAB	ECK1265-YCIK	ECK1626-RSXD	ECK3783-RFFA	ECK1926-AMYA	ECK0052-RSMA	ECK2194-NAPC	ECK0392-SBCD	ECK2234-GLPB	ECK0604-RNA	ECK2549-HMP	ECK1227-PURU	ECK2715-HYCF	ECK0045-FIXX	ECK2988-HYBC	ECK0353-FRMA	ECK3082-UXAA	ECK0748-GALE	ECK3410-GLPG	ECK0988-TORA	ECK3553-XYLB	ECK1438-PATD	ECK3600-GRXC	ECK4081-ALSB	ECK3195-NPR	ECK4206-YTFF	ECK3395-FEOA	ECK4357-FHUF	ECK3441-LIVH	ECK0850-RLMC	ECK3527-DPPF	ECK1715-RPMI	ECK3643-GLTS	ECK2481-HYFE	ECK0346-MHPC	ECK2216-ATOE	ECK0749-MODF	ECK2410-PTSH	ECK1256-TRPC	ECK2489-YFGO	ECK1443-CURA	ECK2710-ASCF	ECK1912-UVRC	ECK2928-CMTA	ECK2239-YFAV	ECK3125-KBAY	ECK2448-EUTG	ECK3837-FADA	ECK0799-GLNP	ECK1629-NTH	ECK0853-ARTQ	ECK2136-CDD	ECK1038-MDTG	ECK2496-PURN	ECK1240-OPPD	ECK2839-ARAE	ECK1313-YCJV	ECK4232-NRDG	ECK1486-GADC	ECK0304-YKGD	ECK1709-BTUC	ECK1316-YCJW	ECK2865-YGEV	ECK1976-SHIA	ECK3800-CYAA	ECK3673-GLVG	ECK0585-FEPB	ECK3744-RBSC	ECK0684-KDPC	ECK2875-SSNA	ECK1302-PSPD	ECK3085-EXUR	ECK1525-MARB	ECK3198-ELBB	ECK1821-CSPC	ECK2307-CVPA	ECK3351-PPIA	ECK2739-SURE	ECK3479-USPB	ECK4362-RSMC	ECK3394-YHGF	ECK2568-RSEC	ECK3577-ALDB	ECK4388-ROB	ECK3740-RAVA	ECK0427-AMPG	ECK4064-NRFB	ECK0561-NFRB	ECK4244-BDCR	ECK0941-PQIA	ECK4190-ULAB	ECK0044-FIXC	ECK1582-YNFE	ECK1532-YDFG	ECK1628-RSXE	ECK3784-WZXE	ECK2048-WCAF	ECK0104-GUAC	ECK2196-NAPH	ECK0416-XSEB	ECK2235-GLPC	ECK0644-RIHA	ECK2667-NRDH	ECK1233-TDK	ECK2716-HYCE	ECK0047-KEFF	ECK2991-HYBO	ECK0397-MALZ	ECK3083-UXAC	ECK0887-DMSC	ECK3411-GLPE	ECK1049-GRXB	ECK3554-XYLA	ECK1459-NARV	ECK3714-BGLB	ECK4098-PHND	ECK3216-DCUD	ECK4235-TREB	ECK3396-FEOB	ECK4392-CRED	ECK3442-LIVK	ECK0876-AAT	ECK3528-DPPD	ECK1762-SELD	ECK3644-XANP	ECK2482-HYFF	ECK0362-TAUA	ECK2300-HISP	ECK0785-YBIH	ECK2411-PTSI	ECK1291-PUUP	ECK2493-URAA	ECK1472-ADHP	ECK2735-YGBN	ECK1920-FLIZ	ECK2929-CMTB	ECK2253-PMRD	ECK3126-AGAB	ECK2475-GCVR	ECK3838-FADB	ECK0800-GLNH	ECK1747-XTHA	ECK0854-ARTI	ECK2152-NFO	ECK1087-PTSG	ECK2505-XSEA	ECK1244-KCH	ECK2887-RECJ	ECK1362-TRKG	ECK4233-NRDD	ECK1489-YDDB	ECK0444-GLNK	ECK1727-YDJN	ECK1381-FEAR	ECK3050-TTDR	ECK2085-GATC	ECK3945-YIJO	ECK3674-GLVB	ECK0605-CITT	ECK3810-CORA	ECK0686-KDPA	ECK4023-XYLE	ECK2896-BGLA	ECK1303-PSPE	ECK3104-TDCD	ECK3213-NANT	ECK1894-USPC	ECK2738-PCM	ECK2363-EMRY	ECK3579-SELB	ECK2776-MAZF	ECK4082-RPIR	ECK3480-USPA	ECK4364-RIMI	ECK2569-RSEB	ECK3635-DIND	ECK0054-SURA	ECK3830-TATA	ECK0450-YBAA	ECK4067-NRFE	ECK0591-CSTA	ECK4278-FECD	ECK0942-PQIB	ECK4191-ULAC	ECK0412-PGPA	ECK1584-YNFG	ECK1657-CFA	ECK1732-CHBF	ECK3910-CDH	ECK2084-GATD	ECK0158-MTN	ECK2197-NAPG	ECK0471-GSK	ECK2447-EUTH	ECK0703-NEI	ECK2700-SRLD	ECK2721-HYPA	ECK0145-SFSA	ECK3003-YQHD	ECK0453-MAA	ECK3177-SFSB	ECK0963-HYAA	ECK3412-GLPD	ECK1183-YMGE	ECK3558-XYLR	ECK1460-NARW	ECK4099-PHNC	ECK3275-RSMB	ECK4237-MGTA	ECK3402-GNTT	ECK3460-NIKA	ECK0944-RMF	ECK3529-DPPC	ECK1820-RLMA	ECK3657-UHPT	ECK2483-HYFG	ECK0378-PHOA	ECK2303-HISJ	ECK0851-ARTJ	ECK2412-CRR	ECK1298-PSPF	ECK2543-YPHD	ECK1491-YDEM	ECK2783-GUDP	ECK1938-FLIH	ECK2981-PITB	ECK2259-MENF	ECK3127-AGAC	ECK2477-HYFA	ECK3884-FDHE	ECK0810-YBIT	ECK1757-NUDG	ECK0855-ARTP	ECK2155-RIHB	ECK1109-POTD	ECK2555-PURL	ECK1286-SAPD	ECK2940-ENDA	ECK1435-YDCT	ECK4239-PYRI	ECK1506-LSRA	ECK0481-CUER	ECK1734-CHBA	ECK1384-PAAZ	ECK1860-ZNUB	ECK2091-YEGT	ECK4009-ARPA	ECK3715-BGLF	ECK0620-TATE	ECK3900-RHAT	ECK0740-PNUC	ECK4024-MALG	ECK2941-RSME	ECK1342-INTR	ECK3109-YHAB	ECK1546-CSPI	ECK3235-RNG	ECK2055-WZB	ECK2885-LYSS	ECK2364-EMRK	ECK3580-SELA	ECK2864-XDHC	ECK4123-LYSU	ECK3488-ARSC	ECK3434-UGPC	ECK3023-CPDA	ECK3636-YICG	ECK0109-AMPD	ECK3860-HEMN	ECK0473-FSR	ECK4074-SDSQ	ECK0719-MNGA	ECK4280-FECB	ECK0980-CSPG	ECK4192-ULAD	ECK4193-ULAE	ECK4267-YJGZ	ECK1250-OMPW	ECK0671-FUR	ECK4265-YJGW	ECK0608-CITF	ECK3110-YHAC	ECK0954-MGSA	ECK3255-YHDW	ECK1246-TONB	ECK3637-LIGB	ECK1431-HICA	ECK3769-YIFN	ECK1583-YNFF	ECK3955-FABR	ECK1773-YDJK	ECK4152-YJEM	ECK0307-YKGG	ECK0421-YAJR	ECK0562-CUSS	ECK4302-NANC	ECK0705-YBGO	ECK4344-YJIY	ECK4386-YJJX	ECK0938-YCBX	ECK2968-YGHJ	ECK1002-RUTB	ECK3841-TRKH	ECK1094-YCFP	ECK3687-DGOR	ECK1146-ICDC	ECK4334-YJIV	ECK1188-DHAK	ECK0131-YADD	ECK1345-LAR	ECK0250-YAFX	ECK1945-FLIO	ECK3873-YIHS	ECK2089-GATY	ECK3812-YIGG	ECK2206-APBE	ECK3711-YIEK	ECK2504-GUAB	ECK3655-YICO	ECK3571-SGBU	ECK2874-YGFK	ECK2960-SPEC	ECK3493-HDEB	ECK2989-HYBB	ECK3458-YHHT	ECK3063-PATA	ECK3140-YRAR	ECK3320-GSPL	ECK3257-YHDY	ECK4042-PSPG	ECK3935-YIJE	ECK4107-EPTA	ECK1453-YNCM	ECK2628-YFJP	ECK1523-MARR	ECK2749-CAS2	ECK1619-YDGJ	ECK2846-YQEJ	ECK1695-YDIQ	ECK2958-MLTC	ECK1784-YEAJ	ECK4295-SGCX	ECK1836-YEBW	ECK3035-YQIG	ECK1951-YODD	ECK0695-YBFD	ECK2076-YEGP	ECK1284-YCJD	ECK2117-YEHT	ECK2754-CASB	ECK2243-YFAZ	ECK0029-FKPB	ECK2376-YPDA	ECK1463-NARU	ECK2546-YPHG	ECK4194-ULAF	ECK4272-YJHE	ECK4353-YJJB	ECK1940-FLIJ	ECK2905-ZAPA	ECK2479-HYFC	ECK4276-YJHV	ECK1212-CHAC	ECK0262-MMUP	ECK0367-YKIB	ECK2938-GALP	ECK0648-GLTI	ECK3112-GARK	ECK3672-YSDC	ECK3802-YZCX	ECK1585-YNFH	ECK4097-PHNE_1	ECK1799-YEAV	ECK4175-RNR	ECK0320-YAHH	ECK4225-YTFT	ECK0451-YLAB	ECK0571-YBDF	ECK4306-FIMI	ECK0707-YBGQ	ECK4348-YJJN	ECK0834-YBJI	ECK0483-QMCA	ECK0943-YMBA	ECK2973-GLCE	ECK1022-YCDZ	ECK3833-TATD	ECK1097-COMR	ECK3685-DGOA	ECK1155-YCGG	ECK1361-RZOR	ECK1261-YCIO	ECK0154-CLCA	ECK1353-YDAG	ECK0251-YKFF	ECK1410-CYBB	ECK2258-MEND	ECK3654-YICN	ECK2813-AMIC	ECK3567-YIAN	ECK2882-YGFT	ECK2964-YGHE	ECK3492-YHID	ECK2993-YGHX_1	ECK3457-YHHS	ECK3074-RLMG	ECK3369-YHFY	ECK3159-RIMP	ECK3317-GSPI	ECK3994-ZRAP	ECK3902-KDGT	ECK4110-ADIA	ECK1473-MAEA	ECK2644-YPJA	ECK1524-MARA	ECK1638-SLYA	ECK2851-YGEI	ECK1721-PFKB	ECK3026-TOLC	ECK1792-YEAP	ECK4382-NADR	ECK1863-YEBB	ECK3234-YHDP	ECK1832-YEBS	ECK2118-YEHU	ECK0277-YAGL	ECK2246-ARNB	ECK2902-UBIH	ECK2383-FRYB	ECK3370-YHFZ	ECK2547-YPHH	ECK4221-CHPB	ECK4355-YJJQ	ECK1035-MDOH	ECK3658-UHPC	ECK1142-TFAE	ECK0012-HTGA	ECK1483-DOSP	ECK0379-PSIF	ECK2953-YGGN	ECK0729-TOLB	ECK3114-GARL	ECK1292-PUUA	ECK3675-GLVC	ECK3803-YIFL	ECK1588-YNFK	ECK4112-MELA	ECK1800-YEAW	ECK4185-BSMA	ECK0325-YAHM	ECK4226-YJFF	ECK0452-YLAC	ECK0576-FEPA	ECK0751-ACRZ	ECK4349-MDOB	ECK0836-RCDA	ECK2907-FAU	ECK0951-YCCS	ECK3005-YQHG	ECK1032-CLSC	ECK3684-DGOD	ECK1157-YCGH_1	ECK1262-YCIQ	ECK0161-CDAR	ECK1359-YDAW	ECK1416-YDCI	ECK3864-TYPA	ECK3777-WZZE	ECK2359-TORI	ECK3631-SLMA	ECK3552-YIAB	ECK2883-UACT	ECK3522-BCSF	ECK2965-YGHF	ECK3482-RSMJ	ECK2994-YGHX_2	ECK3456-DCRB	ECK3075-YGJP	ECK3365-YHFU	ECK3162-YHBX	ECK3270-YRDD	ECK3990-NFI	ECK4052-YJCB	ECK3892-FRVB	ECK4122-YJDO	ECK1475-BDM	ECK2647-YPJC	ECK1526-EAMA	ECK2764-YGCQ	ECK2852-PBL	ECK1749-YDJY	ECK1807-YOAB	ECK2765-YGCR	ECK1868-YECD	ECK3582-RHSA	ECK1970-YODB	ECK2090-FBAB	ECK2541-YPHB	ECK2127-PBPG	ECK0752-MODA	ECK2252-ARNF	ECK2781-GUDD	ECK2389-YFEA	ECK4096-PHNE_2	ECK2553-GLRK	ECK2563-RECO	ECK4292-SGCQ	ECK4330-YJIQ	ECK0004-THRC	ECK1392-PAAH	ECK1239-OPPC	ECK0297-EAEH	ECK0036-CAIE	ECK2527-ISCS	ECK0443-MDLB	ECK3001-YGHB	ECK0783-YBHF	ECK3115-GARP	ECK3467-YHHH	ECK1490-YDDA	ECK3821-YIGM	ECK1825-YOBH	ECK4189-ULAA	ECK4245-TABA	ECK0485-YBBM	ECK4269-YJHB	ECK0630-RSFS	ECK4317-IRAD	ECK0760-YBHJ	ECK4350-YJJA	ECK0860-YBJT	ECK4290-SGCE	ECK0956-YCCU	ECK3007-YGIQ	ECK1036-YCEK	ECK3818-RHTB	ECK1108-YMFA	ECK3360-FRLC	ECK1159-YMGG	ECK2346-YFDI	ECK1282-YCIW	ECK0163-YAEI	ECK0288-ECPE	ECK1426-YDCM	ECK2000-YOEF	ECK2138-YEIS	ECK3682-CBRA	ECK3628-YICR	ECK2842-YQEF	ECK3541-YIAF	ECK3519-BCSQ	ECK3474-YHIK	ECK3450-YHHL	ECK3079-ALX	ECK3362-FRLR	ECK3211-NANK	ECK4019-YJBF	ECK3982-THIG	ECK3882-YIIE	ECK4130-DIPZ	ECK1481-DDPA	ECK2651-YGAQ_3	ECK1543-YDFO	ECK2770-YGCE	ECK2853-YGEK	ECK1752-YNJB	ECK3150-DEAD	ECK1808-YOAC	ECK2485-HYFI	ECK1870-YECN	ECK0691-YBFO	ECK0198-METI	ECK2095-YEGX	ECK0057-YABP	ECK2128-YOHC	ECK3405-MALT	ECK2287-YFBT	ECK4088-PHNM	ECK2558-PGPC	ECK2578-UNG	ECK4293-SGCC	ECK0662-ASNB	ECK1610-UIDC	ECK2453-EUTD	ECK0652-YBEZ	ECK1573-INTQ	ECK0295-YKGO	ECK3077-YGJR	ECK0863-HCR	ECK3122-AGAW	ECK1076-PLSX	ECK3475-YHIL	ECK1351-SIEB	ECK1499-YNEL	ECK3851-RDOA	ECK1667-YDHX	ECK1827-YEBQ	ECK4202-YTFB	ECK0369-YAIU	ECK4246-YJGL	ECK0521-YBCJ	ECK4270-YJHC	ECK0637-YBEQ	ECK4321-YJIH	ECK0793-YBIX	ECK4354-YJJP	ECK0890-YCAM	ECK2697-SRLA	ECK0959-YCCX	ECK3037-YQII	ECK1045-BSSS	ECK3817-RHTC	ECK1124-YMFE	ECK3272-SMF	ECK1169-YCGN	ECK1309-YCJR	ECK0193-YAEF	ECK1380-YDBL	ECK0293-ECPR	ECK1427-YDCO	ECK2008-PLAP	ECK3853-YIHF	ECK3763-ILVD	ECK2421-UCPA	ECK2641-YPJJ	ECK3608-HTRL	ECK2855-YGEM	ECK3540-GHRB	ECK2904-YGFB	ECK3518-BCSA	ECK2977-YGHQ	ECK3004-DKGA	ECK3088-YQJC	ECK3359-FRLB	ECK3222-YHCB	ECK3954-STHA	ECK4132-DCUA	ECK1484-DOSC	ECK2653-CSID	ECK1544-GNSB	ECK2772-YGCG	ECK1651-YDHO	ECK2856-YGEN	ECK1753-YNJC	ECK0781-YBHR	ECK1876-YECM	ECK2004-DACD	ECK0329-PRPB	ECK2100-RCNB	ECK0290-ECPC	ECK2132-YOHH	ECK3409-GLPR	ECK2294-YFCE	ECK3536-TAG	ECK2425-YFEW	ECK2581-YFIP	ECK2612-RECN	ECK3091-YQJK	ECK0743-AROG	ECK0487-YBBO	ECK0146-LIGT	ECK0296-YKGM	ECK0527-SFMF	ECK0885-DMSA	ECK3202-GLTB	ECK3489-YHIS_1	ECK1395-PAAK	ECK3766-ILVC	ECK1542-YNFO	ECK3852-DSBA	ECK4201-YTFA	ECK4203-FKLB	ECK0375-YAIZ	ECK4249-YJGM	ECK0528-FIMZ	ECK4271-YJHD	ECK0678-YBFG	ECK4322-KPTA	ECK0796-RLMF	ECK4358-YJJZ	ECK0904-YCAI	ECK2698-SRLE	ECK0978-GFCA	ECK3099-YHAM	ECK1064-FLGH	ECK3809-YIGE	ECK1129-YMFI	ECK1170-HLYE	ECK3423-GNTR	ECK1334-ABGA	ECK0209-YAFD	ECK1388-PAAD	ECK0294-YKGL	ECK1439-YDCX	ECK2011-YOEB	ECK3831-TATB	ECK2176-BCR	ECK3741-KUP	ECK3680-YIDQ	ECK2649-YGAQ_1	ECK3604-YIBQ	ECK2862-XDHA	ECK3538-BISC	ECK3515-BCSC	ECK2979-YGHS	ECK3471-RBBA	ECK3028-YGIB	ECK3400-GNTX	ECK3100-YHAO	ECK3346-YHFK	ECK3227-YHCN	ECK4031-UBIC	ECK3950-ARGB	ECK4076-YJCS	ECK3878-YIHX	ECK4138-YJEI	ECK1492-YDEN	ECK2675-YGAY	ECK1550-ESSQ	ECK2820-YGDB	ECK1669-YDHV	ECK2859-YGEQ	ECK1755-YNJE	ECK3840-YIGZ	ECK1830-PROQ	ECK1013-PGAB	ECK1878-YECT	ECK2045-GMM	ECK1739-CHO	ECK2111-YEHL	ECK0351-YAIL	ECK2164-YEIW	ECK1655-YDHB	ECK2318-MNMC	ECK2501-YFGH	ECK0542-YLCG	ECK2599-YFIL	ECK2728-MUTS	ECK3605-YIBD	ECK0059-RLUA	ECK0130-PAND	ECK1935-FLIE	ECK2096-THID	ECK4029-MALM	ECK0864-HCP	ECK0211-MLTD	ECK1718-ARPB_1	ECK0303-YKGC	ECK2798-FUCK	ECK3105-TDCC	ECK0925-SSUC	ECK1173-DSBB	ECK3544-HOKA	ECK1412-HOKB	ECK3767-PPIC	ECK1545-YNFN	ECK3870-YIHP	ECK1744-ASTD	ECK4247-ARGI	ECK1918-DCYD	ECK4208-YTFH	ECK0406-YAJI	ECK4250-YJGN	ECK0547-RZPD	ECK4284-YJHU	ECK0679-YBFH	ECK4325-YJIL	ECK0797-YBIO	ECK0934-YCBV	ECK2880-YGFQ	ECK0996-YMDF	ECK3101-TDCG	ECK1072-YCEF	ECK3785-RFFT	ECK1132-YMFT	ECK4211-YTFI	ECK1186-DHAM	ECK0066-YABI	ECK1338-YDAM	ECK0220-YAFV	ECK1400-YDBD	ECK0300-YKGA	ECK1442-MNAT	ECK3814-YIGI	ECK2193-CCMA	ECK3732-ATPI	ECK3664-EMRD	ECK3578-YIAY	ECK2866-YGEW	ECK3535-YHJY	ECK2948-YGGU	ECK3514-YHJK	ECK2983-YGHU	ECK3470-YHHJ	ECK3033-YQIC	ECK3388-HSLO	ECK3113-GARR	ECK3333-YHEO	ECK3249-YHDJ	ECK4038-ZUR	ECK3877-YIHW	ECK4142-ECNA	ECK1513-YNEE	ECK2703-GUTQ	ECK2821-PPDB	ECK1679-SUFB	ECK2910-RPIA	ECK1760-YNJI	ECK3603-ENVC	ECK1834-RSMF	ECK1895-OTSA	ECK0491-RHSD	ECK2057-YEGH	ECK1789-YEAN	ECK2113-YEHP	ECK0826-BSSR	ECK2165-YEIP	ECK3407-RTCB	ECK2320-EPMC	ECK1575-RSPB	ECK2506-YFGJ	ECK2609-YFJD	ECK2827-MUTH	ECK3650-YICL	ECK0568-PHEP	ECK1034-MDOG	ECK0350-MHPT	ECK2915-SCPB	ECK0544-NMPC	ECK3106-TDCB	ECK0929-ELFA	ECK3633-RPH	ECK3768-YIFO	ECK3890-FRVR	ECK1754-YNJD	ECK4264-INTB	ECK1934-INTG	ECK4213-YTFK	ECK0420-YAJQ	ECK0550-YBCV	ECK4287-YJHH	ECK0682-KDPE	ECK4326-YJIM	ECK0815-FSAA	ECK0935-YCBF	ECK2927-YGGP	ECK0997-RUTG	ECK3906-CPXP	ECK1091-LPOB	ECK3739-VIAA	ECK1143-STFE	ECK4224-YTFR	ECK1187-DHAL	ECK0101-YACG	ECK1343-YDAQ	ECK0222-FADE	ECK0302-YKGI	ECK1158-YMGD	ECK3813-RARD	ECK2195-NAPB	ECK3712-YIEL	ECK2500-YFGG	ECK2793-YGDG	ECK2872-YQEC	ECK3533-EPTB	ECK3511-KDGK	ECK2985-HYBF	ECK3036-YQIH	ECK3379-HOFP	ECK3123-AGAA	ECK3321-GSPM	ECK3256-YHDX	ECK4041-DUSA	ECK3939-PTSA	ECK4103-YJCZ	ECK3876-YIHV	ECK4144-SUGE	ECK1518-SAD	ECK2736-RPOS	ECK1587-CLCB	ECK2844-YQEH	ECK1693-YDIO	ECK2917-YGFI	ECK1770-YDJH	ECK3312-GSPD	ECK1835-YEBV	ECK2767-YGCU	ECK1450-RHSE	ECK2070-MDTA	ECK0960-TUSE	ECK2115-YEHR	ECK3665-YIDF	ECK2349-YFDL	ECK2517-SSEA	ECK2519-SSEB	ECK2627-RNLB	ECK2889-XERD	ECK2956-MUTY	ECK2373-YFDY	ECK3733-RSMG	ECK1594-MDTI	ECK1019-GHRA	ECK2283-LRHA	ECK0615-PAGP	ECK0866-AQPZ	ECK1778-YEAD	ECK2935-YQGC	ECK1448-YNCG	ECK3397-FEOC	ECK2063-YEGD	ECK3796-HEMY	ECK0536-YBCL	ECK0002-THRA	ECK1701-PPSR	ECK1068-FLGL	ECK0492-YBBC	ECK3252-ACRE	ECK1996-YEET	ECK2656-GABT	ECK2066-YEGK	ECK0345-MHPB	ECK3688-YIDX	ECK3357-YHFL	ECK4183-AIDB	ECK4441-YLBI	ECK0490-YBBP	ECK1566-YDFB	ECK5000-SROH	ECK1029-CSGC	ECK1160-YMGH	ECK4410-YDGU	ECK1501-HIPB	ECK4422-DINQ	ECK1561-YDFW	ECK0723-YBGT	ECK3534-YHJX	ECK2682-MICA	ECK0806-RYBA	ECK5004-RYEF	ECK3975-RPLA	ECK3858-CSRC	ECK4433-YMIA	ECK5013-YOBI	ECK2709-ASCG	ECK1039-LPXL	ECK2088-GATZ	ECK3231-AAEX	ECK2726-FHLA	ECK2986-HYBE	ECK4301-NANM	ECK0332-PRPE	ECK0301-YKGB	ECK2818-RECC	ECK1194-DAUA	ECK0582-FEPG	ECK2347-TFAS	ECK2301-HISM	ECK0075-LEUB	ECK4080-ALSA	ECK0673-YBFE	ECK0530-INTD	ECK1471-YDDM	ECK0042-FIXA	ECK1974-YEEJ	ECK0124-HPT	ECK2542-YPHC	ECK1447-ANSP	ECK3092-YQJF	ECK1080-ACPP-SPA	ECK0408-RIBD-SPA	ECK0409-RIBE-SPA	ECK2561-ACPS-SPA	ECK0026-RIBF-SPA	ECK0468-ADK-SPA	ECK2565-RNC-SPA	ECK4077-ALSK-SPA	ECK1069-RNE-SPA	ECK1867-ASPS-SPA	ECK3696-RNPA-SPA	ECK3965-BIRA-SPA	ECK3306-RPLD-SPA	ECK0125-CAN-SPA	ECK3046-CCA-SPA	ECK3979-RPOC-SPA	ECK3057-RPOD-SPA	ECK0721-CYDA-SPA	ECK3445-RPOH-SPA	ECK0877-CYDC-SPA	ECK3290-RPSE-SPA	ECK2402-YFEN	ECK3734-MNMG	ECK1822-YOBF	ECK1325-PGRR	ECK2590-CLPB	ECK1053-YCEM	ECK1813-YOAD	ECK2946-YGGS	ECK1494-YDEP	ECK3413-YZGL	ECK2071-MDTB	ECK3894-RHAM	ECK1236-YCHE	ECK0818-IAAA	ECK1782-YEAH	ECK1315-OMPG	ECK0618-YBEM_1	ECK3611-WAAC	ECK1997-CBEA	ECK2971-GLCG	ECK2104-YEHD	ECK0886-DMSB	ECK3683-DGOT	ECK0584-ENTS	ECK4188-ULAG	ECK4398-YLCH	ECK0688-YBFA	ECK0482-YBBJ	ECK0486-YBBN	ECK1030-YMDA	ECK3421-GNTU	ECK4411-YNHF	ECK2208-MICF	ECK3727-ATPA	ECK0207-DKGB	ECK3422-GNTK	ECK3596-TRML	ECK2833-OMRA	ECK3406-RTCA	ECK3199-ARCZ	ECK4425-ISTR-2	ECK4056-RYJA	ECK1681-RYDB	ECK5010-YNBG	ECK1118-HFLD	ECK3726-ATPG	ECK2199-NAPD	ECK2794-FUCO	ECK3476-YHIM	ECK2990-HYBA	ECK4333-YJIT	ECK1405-AZOR	ECK0305-YKGE	ECK3825-UDP	ECK1375-YDBJ	ECK0685-KDPB	ECK2351-YFDN	ECK2302-HISQ	ECK0142-PCNB	ECK2779-RLMD	ECK0616-CSPE	ECK1515-YNEF	ECK0339-LACA	ECK2009-YEEY	ECK0371-AMPH	ECK2704-NORR	ECK3152-PNP	ECK0519-CYSS-SPA	ECK3273-DEF-SPA	ECK0884-SERS-SPA	ECK2507-DER-SPA	ECK3694-DNAA-SPA	ECK4044-DNAB-SPA	ECK3371-TRPS-SPA	ECK0183-DNAE-SPA	ECK0169-TSF-SPA	ECK1633-TYRS-SPA	ECK0464-DNAX-SPA	ECK3829-UBIB-SPA	ECK3630-DUT-SPA	ECK4251-VALS-SPA	ECK0155-ERPA-SPA	ECK2773-ENO-SPA	ECK2564-ERA-SPA	ECK2012-YEFM-SPA	ECK2502-YFGI	ECK3736-MIOC	ECK1493-YDEO	ECK0065-ARAC	ECK1350-KILR	ECK2340-MLAA	ECK0127-YADH	ECK2996-YQHA	ECK1528-YDEH	ECK3496-GADE	ECK1089-HINT	ECK4003-YJAA	ECK0326-YAHN	ECK1746-ASTC	ECK2140-PREA	ECK0780-YBHQ	ECK3614-WAAZ	ECK1998-CBTA	ECK3203-GLTD	ECK2163-SETB	ECK1218-NARG	ECK3681-YIDR	ECK3697-YIDD	ECK4324-YJIK	ECK4472-YOAI	ECK1017-YCDU	ECK0744-GPMA	ECK0704-ABRB	ECK1323-YMJC	ECK5001-SGRT	ECK1073-PSRD	ECK3728-ATPH	ECK2471-YPFJ	ECK3804-DAPF	ECK3646-YICI	ECK2834-OMRB	ECK1965-YEDW	ECK3426-RYHB	ECK0937-ZAPC	ECK1373-MICC	ECK1992-ISRC	ECK5011-YOAJ	ECK1838-RYEA	ECK2335-FADJ	ECK3937-GLDA	ECK2795-FUCA	ECK3382-HOFM	ECK3324-BFD	ECK4335-MCRC	ECK0033-CARA	ECK0429-BOLA	ECK3998-PURH	ECK1449-YNCH	ECK0822-GSID	ECK2304-ARGT	ECK3156-RBFA	ECK0846-POTG	ECK0928-SSUE	ECK1592-ASR	ECK0347-MHPD	ECK2022-WZZB	ECK0418-YAJL	ECK2752-CASD	ECK3869-YIHO	ECK2182-YEJM-SPA	ECK2611-NADK-SPA	ECK3012-MQSA-SPA	ECK2921-FBAA-SPA	ECK3054-TSAD-SPA	ECK3189-LPTA-SPA	ECK0672-FLDA-SPA	ECK3147-YHBV-SPA	ECK0049-FOLA-SPA	ECK3172-OBGE-SPA	ECK2309-FOLC-SPA	ECK3698-YIDC-SPA	ECK0171-FRR-SPA	ECK0095-C-FTSA-SPA	ECK4164-TSAE-SPA	ECK3447-FTSE-SPA	ECK2944-YQGF-SPA	ECK3167-FTSH-SPA	ECK3134-RSMI-SPA	ECK3309-GSPB	ECK2622-YFJJ	ECK3806-XERC	ECK0717-SUCD	ECK1504-LSRK	ECK0718-MNGR	ECK1371-USPF	ECK2847-YQEK	ECK0200-GMHB	ECK3136-YRAN	ECK1625-RSXC	ECK3499-GADW	ECK0699-YBGI	ECK4012-YJBB	ECK0273-YAGI	ECK0589-ENTA	ECK0137-YADM	ECK1496-YDER	ECK0907-YCAQ	ECK3618-WAAB	ECK3572-SGBE	ECK2288-YFBU	ECK1219-NARH	ECK3647-YICJ	ECK4427-TISB	ECK4329-YJIP	ECK2120-YOHO	ECK2755-CASA	ECK1107-YCFZ	ECK0831-YBJG	ECK1634-PDXH	ECK3399-BIOH	ECK4401-YBHU	ECK0548-RZOD	ECK3729-ATPF	ECK0642-DJLC	ECK3098-YHAL	ECK0017-HOKC	ECK3952-OXYS	ECK2469-YPFH	ECK3795-GLMZ	ECK0507-GLXK	ECK1336-MCAS	ECK2554-GLMY	ECK5018-YQEL	ECK1645-NEMR	ECK2717-HYCD	ECK3903-YIIM	ECK2797-FUCI	ECK3266-YRDA	ECK3404-MALP	ECK4342-YJIA	ECK0100-MUTT	ECK0574-HOKE	ECK3671-YIDL	ECK1857-YEBA	ECK1217-NARK	ECK2637-YPJM_1	ECK2914-ARGK	ECK0230-LFHA	ECK3233-TLDD	ECK0859-YBJS	ECK1620-BLR	ECK1644-YDHL	ECK2060-UDK	ECK2081-YEGR	ECK0526-SFMH	ECK2766-YGCS	ECK2645-PINH	ECK3824-YSGA	ECK0881-FTSK-SPA	ECK3446-FTSX-SPA	ECK1283-FABI-SPA	ECK0096-FTSZ-SPA	ECK3327-FUSA-SPA	ECK1777-GAPA-SPA	ECK3722-GLMS-SPA	ECK0517-LPXH-SPA	ECK3723-GLMU-SPA	ECK2394-GLTX-SPA	ECK3021-PARE-SPA	ECK3548-GLYQ-SPA	ECK4136-GROS-SPA	ECK2019-HISA-SPA	ECK3374-DAM	ECK2632-YFJS	ECK0122-CUEO	ECK1095-NDH	ECK2103-YEHC	ECK2803-GCVA	ECK1536-YDFJ	ECK2858-YGEP	ECK0808-YBIR	ECK3201-YHCC	ECK1674-YNHG	ECK3509-YHJG	ECK1685-YDIK	ECK4300-NANS	ECK0285-PAOA	ECK0912-SMTA	ECK0266-YKGN	ECK1879-FLHE	ECK1135-YMFN	ECK3651-NLPA	ECK2026-WBBK	ECK4086-PHNO	ECK2328-YFCQ	ECK1296-PUUB	ECK4418/2590-RYFD/CLPB	ECK0687-KDPF	ECK4336-MCRB	ECK1205/1207/1209-RDLABC	ECK1269-CYSB	ECK1740-VES	ECK0973-ETP	ECK2305-UBIX	ECK2224-UBIG	ECK1544-GNSB	ECK0623-LIPB	ECK1413-MOKB	ECK0670-YBFN	ECK4415-YPFM	ECK0025-YAAY	ECK0837-RYBB	ECK2768-YGCW	ECK0071-SGRS	ECK3771-GPP	ECK2518-RYFA	ECK0396-PROY	ECK5007-YKGR	ECK2404-YFEH	ECK3041-SIBD	ECK2718-HYCC	ECK3883-YIIF	ECK2799-FUCU	ECK4129-YJDC	ECK3590-MTLR	ECK4347-YJJM	ECK0463-APT	ECK1015-YCDT	ECK0061-POLB	ECK1816-MANY	ECK2805-YGDI	ECK2969-GLCA	ECK0231-LAFU	ECK1099-YCFS	ECK2297-FOLX	ECK1699-FADK	ECK2367-YFDE	ECK2131-MDTQ	ECK2857-YGEO	ECK2879-GUAD	ECK3820-YIGL	ECK0633-HOLA-SPA	ECK1085-HOLB-SPA	ECK1268-TOPA-SPA	ECK0875-INFA-SPA	ECK1716-INFC-SPA	ECK0415-ISPA-SPA	ECK2593-A-YFIO*	ECK1196-ISPE-SPA	ECK3500-GADY	ECK2741-ISPF-SPA	ECK2906-SSRS	ECK2511-ISPG-SPA	ECK5009-YMJD	ECK0030-ISPH-SPA	ECK5015-YOHP	ECK0173-ISPU-SPA	ECK1205/1207/1209/3525-RDLABCD	ECK1203-KDSA-SPA	ECK1824-MGRB	ECK0909-KDSB-SPA	ECK5016-YPDK	ECK3625-MUTM	ECK2642-YFJZ	ECK0803-OMPX	ECK2330-YFCS	ECK3898-RHAS	ECK1555-REM	ECK2403-YFER	ECK1096-YCFJ	ECK3240-CSRD	ECK1677-SUFD	ECK3565-YIAL	ECK0269-YAGE	ECK4323-YJIJ	ECK1683-YDII	ECK1082-PABC	ECK0368-YAIT	ECK1893-FLHD	ECK1671-YDHZ	ECK4310-FIMG	ECK2028-WBBI	ECK4089-PHNL	ECK2341-YFDC	ECK1469-FDNH	ECK4418-RYFD	ECK4437-YEEH	ECK4356-BGLJ	ECK1719-YNID	ECK0165-GLND	ECK0093-DDLB	ECK0984-TORS	ECK1902-ISRB	ECK2932-SPEB	ECK3724-ATPC	ECK0820-GSIB	ECK4466-MOKC	ECK1165-YCGJ	ECK0878-CYDD	ECK2787-CSRB	ECK4396-MICM	ECK0947-MATP	ECK3856-SPF	ECK1248-YCIB	ECK5005-TP2	ECK1580-YNFC	ECK5019-YQFG	ECK2405-YPEB	ECK4420-SIBE	ECK2719-HYCB	ECK3848-MOBB	ECK2840-KDUD	ECK4184-YJFN	ECK3886-FDOH	ECK2972-GLCF	ECK2472-PURC	ECK1016-YMDE	ECK2514-NDK	ECK1989-YOEA	ECK1916-YECC	ECK3108-TDCR	ECK3258-YHDZ	ECK0260-YKFC	ECK0458-ACRR	ECK1181-EMTA	ECK2620-ALPA	ECK1819-MNTP	ECK3438-LIVF	ECK2184-YEJO	ECK0979-CSPH	ECK2881-YGFS	ECK3816-RECQ	ECK3623-C-KDTA-SPA	ECK5012-YOAK	ECK5014-YOEI	ECK4035-LEXA-SPA	ECK1556-HOKD	ECK2406-LIGA-SPA	ECK1952-DSRA	ECK0882-C-LOLA-SPA	ECK4419-YGDT	ECK1197-LOLB-SPA	ECK2068/2069/2908/3041/4420-SIBABCDE	ECK0180-LPXA-SPA	ECK1686-RPRA	ECK0181-LPXB-SPA	ECK3531-DPPA	ECK0097-C-LPXC-SPA	ECK4409-YNEM	ECK0166-MAP-SPA	ECK5008-YMIB	ECK2937-METK-SPA	ECK4142-4143-ECNAB	ECK3239-MREB-SPA	ECK2593-A-YFIO*	ECK3641-TRMH	ECK1151-YCGZ	ECK1125-LIT	ECK2332-YFCU	ECK3713-BGLH	ECK1556-HOKD	ECK2873-MOCA	ECK1403-YNBC	ECK3361-FRLD	ECK1793-YEAQ	ECK3581-YIBF	ECK0270-YAGF	ECK4337-SYME	ECK1511-LSRG	ECK2256-MENB	ECK0387-YKIA	ECK2515-PBPC	ECK1968-YEDZ	ECK4345-TSR	ECK2064-YEGI	ECK4091-PHNJ	ECK2353-YFDP	ECK2027-WBBJ	ECK3429-YRHA	ECK4402-YCCB	ECK4366-PRFC	ECK4163-YJEF	ECK2051-WCAC	ECK0295-YKGO	ECK0998-RUTF	ECK4426-TISA	ECK0024-RPST	ECK3725-ATPD	ECK0795-MCBA	ECK3730-ATPE	ECK1083-YCEG	ECK2613-BAME	ECK2078-CYAR	ECK5003-RYBD	ECK4410-YDGU	ECK4431-RYJB	ECK2415-YFES	ECK5006-TPKE70	ECK1581-YNFD	ECK4434-YTHA	ECK2532-CSIE	ECK4416-RYFB	ECK2720-HYCA	ECK3749-YIEP	ECK2923-EPD	ECK4238-RIDA	ECK0039-CAIB	ECK2503-GUAA	ECK1138-YMFP	ECK0340-LACY	ECK2086-GATB	ECK3756-HDFR	ECK3461-NIKB	ECK0359-YAIF	ECK2693-RECX	ECK1332-ABGT	ECK3047-BACA	ECK1858-ZNUA	ECK4151-EPMA	ECK2976-YGHO	ECK3773-TRXA	ECK0915-MUKB-SPA	ECK0914-MUKE-SPA	ECK0055-A-IMP-KAN	ECK0097-A-LPXC-KAN	ECK3178-MURA-SPA	ECK0097-B-LPXC{G210S}	ECK3964-MURB-SPA	ECK0095-A-FTSA-KAN	ECK0092-MURC-SPA	ECK0095-B-FTSA{R286W}	ECK0089-MURD-SPA	ECK0176-A-BAMA-KAN	ECK0086-C-MURE-C	ECK0176-C-BAMA{DEL(64)}	ECK0087-MURF-SPA	ECK0176-B-BAMA{DUP(218-219)}	ECK0091-MURG-SPA	ECK0905-A-MSBA-KAN	ECK3959-MURI-SPA	ECK0905-B-MSBA{P18S}	ECK1738-NADE-SPA	ECK0179-A-FABZ-KAN	ECK3692-RECF	ECK1571-YDFE	ECK1004-RUTR	ECK1531-DCP	ECK0051-APAG	ECK0788-DING	ECK1557-RELE	ECK2876-YGFM	ECK1444-MCBR	ECK3364-YHFT	ECK1980-YEEO	ECK3587-YIBI	ECK2168-LPXT	ECK4346-YJJL	ECK1967-YEDY	ECK0139-YADV	ECK0455-TOMB	ECK2822-PPDA	ECK1975-YEEL_1	ECK0272-YAGH	ECK2065-YEGJ	ECK4093-PHNH	ECK2356-YFDS	ECK3377-AROK	ECK4408-YNCL	ECK1842-YOBA	ECK3386-YRFG	ECK0614-DCUC	ECK2934-YQGB	ECK2617-SSRA	ECK4416-RYFB	ECK1522-MARC	ECK4087-PHNN	ECK1586-DMSD	ECK3731-ATPB	ECK3506-YHJC	ECK1568-DICF	ECK1189-DHAR	ECK1839-RYEB	ECK4415-YPFM	ECK2804-GCVB	ECK2075-BAER	ECK5002-ISTR-1	ECK1991-YEEP	ECK5017-YQCG	ECK4407-RYDC	ECK4417-OHSC	ECK2725-HYPE	ECK3653-NEPI	ECK2984-HYBG	ECK4262-AHR	ECK0040-CAIA	ECK2815-RECD	ECK0457-ACRA	ECK2280-NUOC	ECK2232-GLPT	ECK0493-YLBH	ECK3593-LLDP	ECK0553-TFAD	ECK3465-NIKR	ECK1419-YDCH	ECK4047-APHA	ECK1954-YEDQ	ECK2585-KGTP	ECK1179-CVRA	ECK3002-YQHC	ECK3103-TDCE	ECK3742-RBSD	ECK3973-NUSG-SPA	ECK0179-B-FABZ{F101Y}	ECK2922-PGK-SPA	ECK0086-A-MURE-A	ECK0086-B-MURE-B	ECK1711-PHET-SPA	ECK3623-A-WAAA-A	ECK3009-PLSC-SPA	ECK3623-B-WAAA-B	ECK3507-A-YHJD-KAN	ECK1199-PRFA-SPA	ECK0055-C-IMP-DAS	ECK0055-B-IMP-DAS+4	ECK1117-PURB-SPA	ECK0882-B-LOLA-DAS	ECK0170-PYRH-SPA	ECK0882-A-LOLA-DAS+4	ECK3032-RIBB-SPA	ECK2593-B-YFIO-DAS
16C [-] {0}	0.0569986003670446	0.0210090497278248	-0.223514945973178	0.461756513849142	-0.72229895926719	0.265966048527035	1.43673313850436	5.56352414114154	-0.815011941923343	4.28097682241602	1.35809484351154	-0.445933406347122	1.03422186436828	-0.386659034594338	0.894760457645351	-1.03659522800357	0.224147205825665	-0.546611988607258	-0.451045853824363	3.0298434274954	-1.82178188275966	1.31748383786853	-0.339774045811403	-2.39186104644987	-0.351948726844887	-0.283420599534101	-0.227160029873863	0.16474699300707	-0.61621061308734	0.0677996324279391	1.12876005569625	0.464611897772255	0.705583127659718	0.470741378214631	1.57890906349408	-0.292687166648733	-0.625704567932452	-1.14773770725933	0.756891743583253	-1.86514116789681	-0.801045430094984	-2.5788181015489	-0.445732166917545	0.846445268061227	-0.704724230472812	1.53588877761272	-0.12075270009184	-0.332372787975275	0.818665054333886	0.099037485723636	-0.0768852438254938	-0.45899537195672	-0.667414170387396	0.685765636259776	0.566716014212601	-0.422080765211232	-0.552275758097924	-0.844970757867713	-2.82170219820208	0.768188872976957	2.34647100667748	-1.57123161692999	0.586129708800562	0.3881749095333	-0.0124388224971132	-1.88352106813257	-0.763931805947328	-0.0751726096967401	-0.0792669919772867	0.137509733036711	-0.330474567690518	-2.13865308207406	0.615634394832257	-0.260529592310245	-0.596173203130008	0.679175037509396	-1.74580658673058	-0.852478403283844	1.74302783076362	0.907352333727542	-1.15801637388227	4.18004749871452	0.571046232360797	4.24752849667824	-0.344989236116782	-0.496790363664764	-0.182722818932839	-0.934742339052852	1.42682407029626	1.58956003269021	0.239340451744075	-0.502672884876511	-2.44332617807292	-1.2934696932284	2.22077978062624	0.00449781941957807	-1.0619651317284	-0.0213328265255796	0.246225054001345	-0.854128959759714	-1.00362973853925	0.599812021120206	-0.759199375485682	-0.291457254141145	-0.495393756510967	0.663709968041037	0.021473353196976	0.326718156606478	0.320052822890264	0.791196468940734	-0.309385520486839	-1.52520736740548	-0.379679097878307	-0.22638824506258	-1.71174602917557	-1.14505117650582	-1.25842164392119	0.503799758013789	-0.101252420430198	0.262621131108696	1.36944968271864	-1.10196752036994	-0.120029374473721	0.361837122326351	-0.0486783426644086	-0.856269260707743	-0.0773017593577071	1.08750603710996	-0.290849162459547	-2.53993287358825	1.4816939383362	-1.88030067401819	0.698856632683378	0.128471350870031	-0.947044219222025	1.43522003058123	-0.206379208930668	1.00078518973554	-0.253960553240911	-0.48295613379782	1.09073243365291	0.127285986215313	-0.494129869890291	1.24942368096744	0.591527469662977	-0.225869389028068	-0.087354393438035	0.775534949826308	-0.372950584183997	-1.8780063134894	-1.43380379610856	-0.490437583771543	-1.21422658266776	0.31564167362613	-0.427580564969845	1.49664334731564	-0.501986084751156	0.803350202440645	-1.49195360387252	4.44967747260572	0.285835268527247	0.609606868259978	-0.471931973291729	-1.56688835533027	0.464631727904838	-1.66631527119215	0.551387579638677	0.387347366717999	0.905190290915202	-0.587963571462039	1.09822630651074	2.05348135983937	-0.734761676995851	0.235807971527051	0.217260954051374	-1.8246607139247	0.079716723847147	-0.494496511209758	-1.94413643457339	0.00909554421480135	0.415396074004309	-0.28487423253809	-0.434814511726835	0.051465915634938	-1.19657809409661	0.827460319150962	0.348237513982393	-1.23972089301593	0.286894408622486	1.72239597742734	0.740523975828273	0.731313225859385	-0.967406474536571	0.0523932512794487	1.55934669127502	0.333682041846158	-0.201305303943571	-0.352862351625715	-0.290448267508238	0.476007330992485	0.033083722027313	0.00775114050366734	1.22297304397217	0.352576350382831	-0.0102788062595216	-0.270605583891808	-0.860161397201821	1.1293080073885	-0.994250743531176	-1.36951163302774	0.733728913007901	0.458936144353614	-0.767558429106856	-0.93029354156081	-0.967806104323326	0.718142481131447	0.225841507843517	-0.235631370954997	-4.46977287927349	1.56510776113175	0.28044713748499	-0.157231850332483	1.04345070455212	-0.695911344655366	-0.413240534838882	0.0128424697483451	1.35551653324142	0.429268010784608	-3.18060378654083	-0.806328325657712	0.337935649969315	-0.884531443207276	-0.577274939411119	-1.50300540500587	0.294554009977654	0.190985267857116	-1.1083070956183	1.4275656042196	-2.9449518867297	-0.95023351226772	-1.58755386829438	0.241144154220216	1.10325678018863	-0.617756098964112	0.878416126803606	-1.99718262146278	0.452351968017462	0.216833814669074	-0.585072313875539	4.80768509521052	1.36990029098335	0.0282232500817835	-0.652576510920539	-0.626207358055761	0.222355181078357	-0.914450196197306	-1.45392005133451	-0.310486480098537	-2.14715775136152	0.107074045370841	-1.27292809347726	-0.722418799782736	0.00808886044234457	0.34741085024148	-0.336258195017579	0.663423717846231	2.84586334581436	-2.71008658774516	0.727290618488943	-0.415221501171909	0.220405781715809	0.376861544953532	0.73409344027583	-0.0858783494759781	-0.219420369584283	0.0734925129086468	-0.52807819258123	-0.984195092687571	-0.12635403843744	-3.60333553718022	-0.868705186384824	-0.762997124557697	-2.07196444598876	-0.390477388333948	-0.00598363509874877	1.04299925433475	-0.369579410642778	1.36669503921939	1.58259007758728	-0.879825132440422	0.458444822308655	-0.0329614464378397	-0.152469429493732	-0.537145880951101	0.149122273669428	-3.23916011991344	0.968371087422429	0.0430806569543102	0.29717984050753	6.6034718435968	0.357929478985085	-2.54751715362871	1.52883708037573	1.92807164382692	-1.29983620945221	1.10860369672697	-2.43084769805414	0.164868965187572	0.574532521903375	0.425154962101758	-2.9844450168228	2.7380444389486	-0.580981977146965	-1.6743230661426	0.39729747963125	0.952102779833315	0.450877851736511	-1.67695153097909	-0.941020139569689	-0.579076394014113	-0.125044441473592	0.142852383923794	1.60984521626335	-0.818825971113827	-0.825653788163665	-0.969723422092379	0.520450998655176	0.792838640355796	0.152540527160847	-0.0997024148732081	0.486061576274069	0.48735185450799	0.403062672500554	-0.983417023467009	0.179034838324863	-1.59531541150963	3.13945597463489	-2.37969375334203	0.687653724858698	0.149092417201975	0.551778457148065	1.11615484684174	0.388008522090669	-2.41795019732259	0.917413364547385	-0.280935083042153	0.252714630336149	0.193567247031499	-0.811473695529895	0.421921574467279	0.950983876874046	-0.969662905999349	0.0723529541361355	-0.301753191041274	-1.14795753552264	1.9720043357038	-0.370561462701551	1.31242947358145	-1.73240864935349	-1.05667889617141	1.73908993174583	1.00637832662017	2.69249854774104	-0.265452398362346	1.24755017740112	-1.31144100771948	-0.988812766214941	-0.0687990920032545	-0.290203425980462	-0.570859058499726	-0.0140970114399131	-0.280599705626115	-0.751303198230805	0.134445748333348	-0.730644242863486	5.10837452887112	0.338827766230988	-0.317133651847429	0.349195178677598	0.406232594670675	0.593120278686881	3.29680746092997	1.13981859538019	0.619927998713475	-0.726945401972183	0.101719555299966	0.62072513753282	-0.0926576763822841	-0.611237867108838	0.287910516602956	-0.178781968389394	1.86229541580445	-0.779692190366974	-0.0285379924062573	3.97165912600224	-1.45618805355213	0.250900057556504	-2.59190690476958	-0.404050686028554	1.5613554986922	0.309235513655209	-0.197823922459834	0.275710056352822	0.585438254680707	-0.172522080562545	0.302867618844857	-0.169094149781226	0.514670486949165	2.01708029747784	1.45251172957809	-1.62696630222671	2.06026662614249	0.194016403660893	-1.71986711982388	0.842299192364698	3.55221144186614	0.536917331900962	0.396333087253606	0.648313923985779	-0.0625729519209166	-0.00650100437516459	0.63117489144483	-0.341915730779594	0.325216137669874	-1.12499315491214	0.462678611193518	0.472554476364599	0.533194560051414	0.509341496436625	0.175736355685868	0.201184431888163	-0.634159100982748	-0.56037008758985	0.618347378328761	-1.31300821489079	-0.668848101119245	0.0412753107663341	-0.251638092257594	-0.92407667680899	-2.64380774879118	-0.0363317793595994	-0.141328274316117	0.238820664845442	-0.219392017682183	0.670114987750842	-0.215155952161991	3.71333623919681	-3.82083306675417	6.21112132897695	-1.95286598625308	5.44855698312145	-0.862385056415718	-0.75152594549542	-0.0831850050146302	-2.27789117094367	-1.74902497141133	-0.517449539879846	0.193510635605392	-1.52204979963444	0.869579678400311	2.08533742281175	0.738199174985335	-0.441485945160627	1.7099204438663	1.29046804548398	0.299076107645066	-0.727875045000802	-0.76831173232194	-0.176260476194543	0.137203663915065	-0.906769038430927	-1.16592539845148	-0.141125401351874	-0.759997866472521	-0.189852733499402	-1.45494187709219	-0.0994293039395614	0.0259392527447847	0.183513932868331	0.790508985102122	2.39485703873679	2.65575027350093	0.290403431585044	1.09050333633096	0.63539724160884	-0.560213595876915	0.441343988369355	0.169492913474172	-0.651424366137442	-0.772906749378043	-0.52454991619805	0.920130962975115	-0.0832261629594662	-0.0801017392479704	-1.54614193837943	-3.28113084413029	-0.932000332397251	2.42549337918868	-3.23787886492992	1.81848561105531	5.48548783072747	-0.11999199344989	0.402999719679734	-0.696308038726043	0.101570045689902	-0.764211417967815	-0.106990420169759	-0.305714204299059	0.343035689875439	-0.582302495793716	-0.722261797540622	-0.377840581431985	-1.57179141927723	1.18758993208045	-0.404481512747441	1.88381773607395	-0.414136666782143	-1.23366964508795	-1.1577772304365	-0.475145796982922	2.21816310974946	-0.436027190374017	0.33675263862841	-5.08752127516252	6.7850367459765	1.26669429181337	6.18575386711883	-1.7934758093054	-0.0109570700329016	-0.999486796081433	0.715796061883591	0.28152547304549	1.05681093483407	0.166776831371033	1.16384874304774	-0.258432308960338	-0.28502921392381	0.730762032301785	-0.859114388573736	-0.0354357841383572	2.30458298129932	0.338392981631272	1.13791505389203	-0.409469493803533	-0.112910690399128	0.11710470736392	1.12386351352542	1.23262554297741	0.240094068292046	0.791182238529675	0.103403460110531	1.56282448122031	0.886872998452535	1.40206753326197	-0.876794971130792	0.574726997841515	-0.411833367124109	-0.924559873769535	-1.06670882082369	-1.91123595000211	-0.631562898262327	1.05648869503752	-1.48762376903474	-0.10415163256076	0.243311715913109	-1.42400682597415	0.110151635968598	-2.10895913542837	-0.318466389205521	-1.68980117366871	-0.112935451800506	-0.0361845250173253	-0.210903479619983	0.664298223672412	4.80728544035167	-0.716465596574175	-1.34638907937079	6.23147573179485	-0.0791447205339473	-2.45427949612271	1.35369647480868	1.9607755209017	-0.135368456800619	-1.58046017465894	-0.182770618638261	0.552045356350335	0.970699543490701	0.690707954395407	0.593655880399006	0.00754450377873884	-0.602960242023085	-1.29863129765615	0.6500339254146	0.402580144371719	-0.154539397047271	0.80839160869879	-0.40624192998429	0.0514946361133155	-1.31679404343962	-0.526563553719064	-0.236599695218741	-2.13541313125543	-0.0620665023775853	-0.930854176720084	0.282711014487456	-1.18739012828467	-0.340244502932435	-0.315979174795777	0.318376665918794	-4.37433043908549	1.03240561267067	-1.88671868095289	1.86920197667131	0.384367556469062	1.92257185278778	2.0443569815899	1.33695859380871	0.303717155229295	0.650905659659886	-1.26685154651169	-2.12082154879874	-6.33747767535916	-1.08591872459857	0.773317384833146	0.689433566683704	-1.38992492036488	-1.03803094878584	-0.70457085602023	-0.524981652867826	0.234952523772461	1.14796044401628	1.51787027369069	-0.414802273378681	-0.296885537185192	-0.265162927171824	-0.2587823065395	0.322536376974079	-0.508317882147937	-0.792969292398256	-0.360480369101145	-0.296526601630449	-0.623543823004861	0.561218204436273	-0.774721781734133	0.776398378750137	0.627778898078081	-0.672203110855801	0.418464164620721	0.244370183301707	-1.70901101991597	-1.3312270289107	-1.57938957030284	1.17576033536511	-0.601115110468573	1.59172567455235	0.877557199281286	-0.103982644725297	1.10048796505715	-1.7812226964937	-0.100952504286549	0.693951571006128	-1.21769395616499	1.09714657622304	-1.80300646554276	0.618627104900251	0.278618961526724	0.247651169974112	-1.06939252596054	1.27635705500875	0.159895550087641	-0.094156560895371	0.375429873935959	1.05366390704013	0.857764214058595	-0.853758562741453	-1.60361185392508	1.42923844235204	1.03346095853724	-0.767697253094573	0.233623749074124	1.06563781381929	0.584910120119762	-0.292402389071622	-0.773383949731168	-0.389124642624927	0.44791611725165	-0.520755382207932	-0.833239541381101	-0.647457508656912	-0.300741274986162	0.814471303712718	2.05950531492107	0.359210819527747	1.63819052010065	-3.54078473231672	-0.616313742505867	-0.133364704948257	0.859538420567491	-0.569068756563842	-0.00572003914492877	-0.0231369775335553	0.112071808396779	-0.669224682826809	-0.94110558152649	-0.217576390046615	-0.220228973641309	-0.787584841186663	-1.42674515350686	-0.735113658111785	-0.723561192722003	-1.38131586644724	0.561498960242203	-0.765210156335653	-1.96100707406955	-0.683069918597159	0.399597765685568	-0.808370224114121	-1.9978371527656	0.294434631847335	-0.705081485265528	1.05886685362936	1.87328093823644	0.142925145782912	0.0408779078094694	0.265127376732301	0.510830093313561	-0.92745023012335	-1.45707737921673	-0.741649836702383	-0.939614716749541	0.704858594915374	-0.724155865219979	-0.692597682476426	0.153149052765642	0.70102240550744	0.818250427053121	-0.512081166105456	0.34352043058809	-0.301299655532692	1.00663873266477	-0.563618056652243	-0.0328867775927433	-0.300508114894677	-0.333609601381433	0.756129992503545	0.237833837184022	-1.26385793459624	-0.243480129215088	0.143843894907129	0.763682256195396	-0.0859184154949831	0.76776148721904	0.19819568641871	0.322892815319925	-0.0181924277222428	-0.661931756125882	0.00578279071870005	0.948384071147172	0.115796156707071	0.262405439841118	0.0999223662924335	-0.672264603984122	1.43010108985953	0.500588441646775	-1.80689022825702	-0.653771705432401	-0.318781630490112	-1.17919796500097	-0.869261902650209	-0.0600657509306497	-0.954291754646935	-0.709653044015191	0.2995676810642	0.177944108802328	0.171173089907489	0.483606901473272	-0.828003177440321	-0.904246502952007	-1.1368915073156	0.399105248057566	-0.520348241754528	0.380209136231028	-0.667969421275039	0.89455470201572	-4.04389077480783	-0.246897141090938	-0.980204241398304	-0.835667472989732	-1.4051409338691	-0.138322030043397	0.593000537089243	0.206117118007917	-0.202720433428069	-0.159507736797317	-1.00048891887265	0.180394196587085	-0.696989302065034	0.390430254042161	1.70430455487698	0.235887945405447	0.00519124316337761	0.457859909043157	-0.673547915939757	0.0903082387502075	-0.454128876819055	0.0389656527102689	-0.317555853266616	-0.284805591158172	0.0510238178590041	-2.41522049448426	0.933053589694127	-0.382555356067201	-0.0303775599779045	0.475101522086485	-0.0333185799001378	-0.0266408834772885	0.598637994637542	-0.0855879233668515	-0.810282713600461	0.402982737248948	0.890527499265931	0.231075438606611	0.826861829377315	0.73436172493097	-0.0217850515928307	-1.19205983516122	0.587676809287929	-1.5695021257046	0.234265890362584	0.043579729919512	0.37342990916978	0.430405890692846	-1.68236724958005	0.862792106190101	1.14436835466755	0.998045110880578	0.358406377448869	0.680716337418239	-0.287376887496249	0.761405961513245	-0.312205142961149	1.06530006166615	0.31480253281534	0.419430081308348	1.22534436131304	-1.2714169754438	0.496335494773801	-0.741491421041695	-2.21280367779103	-0.949139017315937	0.0125465621232264	-1.26397702937131	-4.07962344498074	0.145807940328736	-0.0737085670822286	0.0154982535731459	-0.317320440679558	-0.231393720522371	-0.94279461291894	0.551567870121639	0.940790457255216	-2.18360795584599	0.222149716331151	-0.0501952257684373	0.248218205278365	-1.01875256620696	0.138235044033276	-2.48079733328684	0.119177458539445	-0.231025111479104	-0.622240299639985	0.391121576702513	-0.610579332816183	0.305838737147651	-0.0758123017398737	-0.978268062867174	0.944451274770998	-0.347798675247287	1.41496773357013	0.934070028590945	-1.84396533529912	-0.396411190322472	-0.199955875810999	0.534650706082278	0.484177048710279	-0.364398494434487	-0.104434674546315	-1.65056764371789	0.393792250720519	-0.632055714133792	-0.716104061679703	0.513123860124242	-0.239710081089805	-0.279675199728693	0.65102378283579	0.452788957260595	-0.901386751644374	2.82287531622087	0.466233950582551	-0.405059746260689	-0.620158326195772	0.203210455037062	0.902950667436145	0.531982359610509	0.681390187496065	0.464902438504074	-0.647307620286139	-0.545246746742524	-1.03426016964629	-0.979350342777869	0.163673416418653	-0.566570829262276	-0.124322979037682	0.864263240432987	-2.21924274190969	-1.79911074063517	0.528476904191144	1.77326361421267	-1.2665833832826	1.15691445080967	-0.403128440624528	-1.00862384112426	-0.304280588194426	0.236795796083316	0.743823885572729	0.53810982368334	-0.611305249039822	-0.634995792353213	0.222358144552702	0.865043834392692	-1.16401944234163	0.892955461419167	0.800874741272968	0.450985993697283	-0.556271486460982	-0.679891007809182	-0.0863915757018947	0.757967564631833	-0.25331188084786	0.11492439042623	-0.252098614664028	0.243895749931401	0.858283911432192	-0.113965651323664	0.58266845154689	0.666439032860928	0.518338753734741	-1.23753796189566	1.04586456922913	-0.419387125820253	0.769309144166479	-0.0416005576137174	-0.714913992487602	1.06077877558205	0.0514719056159452	-0.500327290633573	0.648061054393048	-0.719312000774744	-0.500840234801538	-1.03863280565047	-1.30298499128475	0.227430623817086	-0.0116246682181938	0.473794837766151	-0.787503095378077	-0.672456233687534	-0.691208134026404	1.15563471836073	-1.51241959996348	-0.387991345808086	-0.39936606050091	0.657801477651202	0.674507503039819	0.905645436432842	1.06549335109084	0.724156446134235	-0.200567062423368	0.802189965063578	-0.529008210688533	-0.588306963853463	0.54680606565637	-0.247701514562632	-0.799561727674616	-0.878349181851171	-0.566626484053185	-0.529752446422079	0.0786691518493991	0.261339229171956	0.586645633784006	-0.0963503860684273	0.59863904285657	0.0142435553591496	-0.649511063884024	-0.817666792943322	0.866992751338817	-0.255506498172052	0.0613883880944746	0.260774169344759	0.606744785506125	0.219398362887239	-0.124830914751937	0.311821607055604	1.5986259006478	0.0306261150868807	0.809372573448089	-1.30587888027874	0.481060727853987	-0.154633358730021	0.359087325822834	-1.07589897371578	-0.339928257091354	-0.33956148845974	0.638018666288773	1.10738552079595	0.323534122116003	0.329352645056675	0.673442895805093	0.248665863162927	1.19606277685596	0.568170325725132	0.449623268163479	1.80976285947615	-0.0323431946568532	1.26243523696404	-0.573560976801452	-0.400577537353048	2.10576378092461	0.302816868597285	-0.502292916462532	1.43945406507988	-0.732195203267635	0.854969897862184	-0.987817362149106	0.641033571968729	0.484866027355277	-0.79425024048483	0.477164415118193	-0.528776494538201	1.15867063700022	0.391880193129681	-2.77476153446702	-1.55641271458578	-0.778537361872331	1.32811266257594	-1.13991829942128	-1.83659480551357	0.481442998836049	-0.76222757937279	-0.566190374003034	0.701428498120715	-0.816589380329602	0.0720868568320222	1.65409847141938	-0.444737648863403	0.00240113437279931	1.78950214799145	1.02240748933446	-0.0952026913664628	-0.141454520368872	-1.40691495904	-1.33691520962514	-0.131482717499785	-0.417542086981997	-0.397540279919553	0.136937246340774	0.0236636389143416	-0.680508742652885	-0.143999084326529	3.28352783433968	-0.180019001752203	-3.05526276958768	0.170198011554472	1.60927656148954	0.849340126523715	-0.85859140802315	0.12585177230007	-1.01227669118344	-0.433726816549773	0.614480346406776	-0.9392714721232	-0.115582677866563	-0.0833320650116267	-0.0436423636560689	-0.620476181825867	-0.352582998526418	0.897313984062233	-1.11964036859927	0.409419470501515	-0.80619298525383	1.95683066767591	0.970714839264482	1.68468206469894	-1.48369408729948	-0.424208418159151	-0.242886409484517	-0.746080700724627	-1.78878270741517	0.749556552616705	0.803624083578057	0.489372518333213	-0.787651440479182	-0.281652119273305	0.477710211600107	-0.970156652418932	0.177897042432004	0.877230315001682	-0.762549814001104	0.777175275644931	0.607627207395382	0.929656459816935	0.37462826298979	-0.59628479424149	1.02408524890953	1.15722057718474	-0.176016247818658	1.14267454997906	0.392335850849787	0.660321325689575	-0.159852001263678	-1.46974273080742	1.91199568029477	-0.917510453314816	0.184858381101255	0.586192120761012	0.0839162901014939	0.697927929202259	1.07380739134012	-0.772694454968804	-0.45419159458323	0.258650141057745	1.51677360715255	-0.540914929516361	-0.192188176813687	0.206343073311666	-0.114649175599659	-0.222775749674739	-0.784463565671452	-1.10967889875689	-0.114755471658142	-0.149729220018262	-0.186622107714659	-0.113661522570499	1.18123372627732	1.78131996891179	-0.0117792547287665	-0.188925942641224	-0.884247693703191	0.0174673256835796	-0.688402624324598	0.0494348285095912	-1.17586267488133	-1.1299045459962	-0.849545125704794	0.106356214199289	1.25869727248859	-1.42340002252206	0.759236625564245	-0.882732313433231	0.431134575981624	-0.329120158196563	0.409288141651102	-0.885000359634449	-2.60459482327165	-0.608630574609674	-0.234606373960367	-0.71189949561302	-0.0536540081479319	2.50461942152877	0.545687451077296	-0.0877670717270615	-0.993335171923766	0.485829422950368	0.84551640001882	0.747660386084163	-1.42510903977213	0.153854219825199	0.697543953940809	-0.387186245572163	1.28150685771875	0.0547319780758584	-0.443649544170704	0.356956221017419	0.285276313040422	-0.180300830595951	-0.306999631091485	-0.03277951301043	-0.564691217027343	-0.390278930735588	1.25835023664565	-2.00940331694977	1.30988587718975	0.364383556846454	-0.0994172124464398	-0.593478662020359	-0.395880484011619	-0.966720116608031	1.22180933810341	-0.328779540772675	-0.941096388345876	0.177488240546704	-1.36850116491974	1.30446153490764	0.866019243804588	1.65378916557118	1.50966049311208	1.22876323050239	0.752787955546424	-1.20317550370942	-0.284579540151166	-0.915065964105756	-1.85096736024755	-2.9581121457639	-1.60303560193197	0.491142576915354	2.07658599013156	-0.0522784548194188	-1.26382845413713	-1.45405465196026	-0.0175144180877027	0.836535663478456	0.275926200713074	1.50253775961034	-2.78767211096941	1.41816164699741	-0.19331761924479	-0.88442744225164	-0.481742480587791	-0.436358468412875	-1.91779740496979	0.459058971090813	-0.977540131373499	-0.604974334430727	-0.26484872649093	-0.538200936647163	-1.36239088529286	-0.928937234701403	-0.790448488413525	-1.33771384382103	-1.06759249040525	-1.15704834853292	-0.556870751441058	-0.514332239253001	-0.793159700987035	-0.588386534461524	1.26139559962665	-0.564931386916467	-1.31473987842299	-0.162221992331341	-0.51378082746152	0.321964175359761	-0.643172060368154	0.200715316959608	-0.358477851958608	-0.0228567211617524	0.190290755234209	0.820623787033802	-1.00849535543751	-0.200241806650342	0.711070470831084	1.23144325778267	-1.59671843823141	-0.89236108606741	-0.471431936941457	-0.643359973802838	-0.887014254573781	-0.770013390021494	0.239213146706771	2.56679742878417	0.579241843251636	-0.563620011392158	0.427718028407308	0.412592444895331	0.556450264973711	1.02836153863481	-0.763623830582993	-0.970982306036102	-0.897859067869916	-0.308395760738133	-0.552874771129257	-0.71668617953239	0.228292257745684	-1.18937875513801	0.991172879575348	-0.224077477595245	-0.124362888491823	-0.132961416350052	0.630006098467656	-0.0987170223771791	-0.470180833675655	-0.864449862704147	-0.729900703494569	-0.362235646909776	0.830853708777331	0.0452179741866058	0.894309785180969	-0.319776142139077	0.147132514687997	-1.25931055379227	0.0844811999463793	-0.891506338405617	-0.56918395761969	-0.568499965259621	1.54124750854847	0.102047697690409	-0.098992674675185	0.965191470862751	0.194100838948831	1.38230856513675	1.75313984096082	-0.0424682720351191	0.100302725243447	0.382325578295894	-0.689899780422327	0.794787002020852	0.999489071729471	-0.772859264114563	-0.219547864811945	0.0799789148450527	0.440935043015316	-0.689324630526315	-1.22918908219477	0.729038635947161	-1.0530726096402	0.00358003452905687	-1.13451772478649	-0.732134643909586	-2.32917943285281	-0.990612922072862	-2.02838235410501	-1.66246185958192	0.978603620950599	-0.595258605269478	0.918046232357176	0.64695723233893	0.374322088618649	-1.96228249286085	-0.142878004430079	-1.07052661414256	-1.17690181317841	0.566852931913712	-0.629468911361411	0.679310585474675	-2.3625358390139	0.394174095419205	0.0579690088647869	-2.14759972343709	-1.29119727543735	-0.641143969897022	-0.00572164906591243	0.0501014764920928	-0.503546914748083	-1.95806243372199	-0.712101732233365	2.26186543200353	-0.582089288130877	0.599644893328409	-0.0564443186992048	4.30367609418259	0.36744227041786	-0.617704216947052	-0.337637841707878	0.321315043488316	-0.92457776644022	-2.99096810541079	-0.440984893999955	0.0716446089098858	-1.53375108917297	1.13572243090263	-1.09637402812411	0.279362731760491	-0.828210145898284	-0.242788915469632	0.512548250063732	1.46580223563219	0.322848489104442	0.6280978849758	-0.682077623256559	-0.538588590730349	0.457083316888884	-0.868486368662178	0.297585711218005	-0.858562658141528	-0.0278018262839108	0.051333180854572	1.77692508217666	0.349388427597946	0.667851284467842	0.0853509949429686	-1.60549230201233	-1.50544628387758	-0.0777401461804809	0.82625796148894	-1.29668495817201	0.121112478957644	0.590205808152226	-1.60926408184688	2.76814746625684	0.328649842210162	-0.767173893736125	0.295357757504188	-0.261388411351951	-0.758015753644167	-2.24994922332049	0.404528616483072	1.39643044757383	-1.01031684306637	0.657879541256851	0.941179387907103	-0.889955938166734	0.955058638668414	-1.76451921532297	0.855104324245924	-1.02586681439246	-1.48256395644131	1.0970633104902	0.290282959042666	0.451682992265486	0.111999476970218	-1.01121503560467	-1.0144459657862	-3.61946326793342	-1.35963934051826	-0.729799234147902	-0.530954201527054	-0.086885648958525	-1.37083791919013	-0.0471271225301823	-1.33618254008833	0.230174831927076	-0.618400273316484	1.16826307401805	-0.316743067272623	-0.699335550316273	-0.114079436567016	1.54235192599029	-0.996911590745159	-1.42024077020752	-1.14404860303102	0.875450995085598	-0.506973685185707	-1.75866806895753	-0.319766277195431	-0.314750404047632	0.0067367572103233	-0.849259995394482	-0.565190450004235	-0.584640910718575	-0.969147181930614	-1.64592611087126	0.00939773287426881	4.96416101341049	0.0388629004215541	4.80374249108231	-0.630944690925031	-1.22027719497577	0.500735570607878	-1.38474379860595	-1.21951582118332	-0.625762948942936	0.420623266348362	1.75251424027418	0.661577088131431	-0.303835251885296	-0.589399298075973	-0.112911530494903	-0.424141240886249	-0.237461311630137	-1.31472369879802	3.97290786444413	0.310640147288683	0.00749252678442417	-1.81109674424049	-1.75726999588247	0.0727917293642902	0.0417955510360231	0.229516207727851	0.0803272198202416	-0.00103083813530983	0.569721141699692	-1.28933997739737	-0.266898406116545	0.110305945068986	0.0605848872576228	0.0337696563628813	-0.348401743896379	0.16629135716705	0.0462012217769042	-0.619559317742848	-0.705172863621647	0.0458679765153217	1.70631877643054	-1.04879884239809	2.69688890597397	0.543800370698544	1.15460527049202	0.269850340975852	-0.983138951041696	0.209925564798978	-0.606464444566848	1.88667650668378	0.476981086681247	-1.48518806562895	-0.155435130023796	0.32578960812401	-0.408637054109881	1.09351704822047	0.198179151386615	1.30115420569055	-2.11987960554727	0.237215458395266	-0.752436328725999	-0.504813137862574	-1.87804427283888	-1.77473256132132	-0.90413954363831	-0.971559007436518	-1.27435166077722	0.100736975464983	0.274366467451239	-0.583453160657958	-1.01352538524238	0.248260529309903	-0.953645957263356	-0.883136885223386	-1.04563456969642	-1.37025650626705	-0.710102195816845	-1.66438618400166	1.81244021056354	-0.324072882301411	0.228381657381896	0.0951920791693159	-1.0684212076244	0.470252346682352	0.890599261363336	0.0875523552626774	-0.212375056385659	-2.82490438723418	-0.227448831357157	-1.42458954413833	3.14530409476495	-0.0417642705065011	0.629418914321462	-5.2795814368101	-2.26408234902252	1.19155240140272	0.478034141840584	-0.44588544023998	0.0477269416061124	1.31896602900901	0.93330949756939	-0.189725027934668	1.59115021106484	-0.251543322722147	-1.44403284790038	0.664768339384761	0.836655849186383	-0.440924379824029	-1.30740492897064	-0.513094095914395	-0.0173585612178774	0.139319570653881	-1.57056509985318	0.680740230310708	-0.363929391134615	0.143222682800793	-0.396965029242819	0.841906791413902	-0.801031185218181	-0.0306254483439749	-0.865969485598718	-0.901926477990177	-0.0144030490723332	-1.93550908415878	-0.425915839786546	-0.911383316338935	-0.554733792760512	-0.161079888707606	1.19329889067393	-0.278902778114757	-0.38157021576351	-0.325123234247165	4.42179149272809	-0.157180960310955	7.04002387171564	0.000458001305034426	0.550631258662116	-2.01613328629937	0.247581070393471	1.97283248890427	-0.188975198452599	0.50427164595435	-0.499587146175414	2.98473965340966	-0.349800052004489	-1.21634060533961	0.604050393171146	-0.312988921737863	1.38144808478445	-0.408807239694282	-0.404982629113916	-0.286650676383856	-0.515825113528549	0.198620705093068	-0.670062723231209	-0.431742636228228	0.131833769497294	-0.52233686793038	-1.05107405924437	1.14719763930979	-1.46221422598415	0.773429228929458	-0.823591395103704	1.97541588363279	-0.340036592173043	-2.69850107607421	0.754562027213822	-1.50765399538757	-0.982250734032837	0.150664570337901	-0.841957290388616	-1.52748944855939	0.519545677301891	0.21116873386095	-0.0570163722796571	0.0212197100973771	0.180311711302839	0.160210020450161	0.761111507949535	-1.3524869842213	-1.51387859876595	-1.52844147908743	-0.304619918308272	1.20655277227814	-1.2910636836414	1.32796224806852	-1.52349824543635	1.00310358773445	0.470556434965014	0.641460773899798	0.0775321745719719	0.119867146089566	1.40129711523378	0.186028937609665	0.934210012796181	0.28129696868328	0.356674178088495	0.189937226525122	-0.86148260989811	0.206945206177313	0.798242094725189	-1.40310782493747	-1.09983666175128	-0.670515034560992	-0.610523941638688	-1.23003382747416	-1.2292541507731	-1.190215650182	-0.90309932859208	0.228250618046987	0.0409935096046597	-1.40402463797189	0.811607539267444	-0.120412980418267	-0.524717881631085	0.823669665104591	0.974113451988788	0.835749895596541	0.526352149212256	0.336092007591076	0.344416536148609	0.155801905708939	1.73197391697205	-0.190846218637319	0.301625577557043	-1.36061956759772	-0.317192094553724	2.06920815523704	2.6402628522001	-0.86824534497902	-0.324388165739289	-0.524908508596028	0.421227993734474	-0.10620259741261	0.0937710757708737	0.845727809887252	-0.844369173495282	-0.142290276985575	-0.0425353089516869	-0.153356655573739	1.22080855348781	-1.38011542484265	0.564972730400462	-5.9116902920845	-0.992289033871842	-1.64755272384579	0.661373748562523	0.0367790435322117	-1.62969398096337	-0.927176276031573	-1.88081890793995	-0.809209833392124	-1.3456987377578	0.0895169322157448	-0.832997343849531	0.368680980413267	0.489484332220889	-0.833427012295741	0.340242469657793	0.08456647334208	-0.215651388987356	0.558963222049621	0.430004942189233	1.49556683417213	-0.184822926762626	0.200724623824691	1.7343438535829	0.442089012913056	-1.90731840618579	0.0670242937055658	1.09210797781522	0.419735035823719	1.06323380615501	2.16285888547162	-3.38952485909535	1.6616556440241	0.384292612969155	0.779569637227609	0.863099472481078	0.901696897920606	-3.62035013188323	-0.401057577796669	-0.191457823583263	0.740408062074911	-0.619589624464836	0.0919219136497455	-0.0987027430066255	-1.61497086460924	0.395917102611987	0.0953193826714721	-0.126056811253586	-0.247004998395934	0.421742299483254	-0.256170973062647	0.034705428197939	-0.591795374801166	0.419247313560204	-1.13687403110818	0.109965982660137	-0.0343929655984261	-0.0615197497647977	0.733240812397025	-0.36626835892138	-0.00267584499640682	0.597054104911909	-0.0941746410300831	0.99261938486958	-0.688950760979675	-2.80750249398337	1.18037940832868	-0.950842523399732	1.48242894682411	0.920968354338616	-0.0957725053196117	0.376527220556712	1.5868442158294	0.462338905028122	-0.379203920779158	0.741660185036017	1.47993014518167	-0.52796436408418	-1.26625803014412	0.28635987818195	-0.206443235309424	-1.77836179100997	0.171761905084367	-0.415828450841478	-0.772737090779326	-1.09478304394048	0.380673001405698	1.40458389248446	0.599166781659628	-1.37380876796414	0.398064327976972	-0.91419853808336	-0.912342760340139	0.574571292074083	-0.483713189482678	-0.409705005834286	-1.71495623274543	0.293483424571976	0.19324056222404	0.0129441626704882	-0.0488766540376834	0.213493628372222	0.402017992448614	-1.66020623948947	1.13365982954765	1.45789423014976	1.27564265123409	-0.72381935219207	-0.642529379112748	-1.89445694159215	-0.903524589663739	-0.486454592782713	0.0952498470257737	-0.344808000653133	0.000106644451695056	-0.911946952493976	-3.09565008027837	0.13262779773029	0.844515017572092	-1.94753797135188	-0.705358942784915	-1.55802868204659	-0.332287581199927	1.08591391252549	0.0350069273578025	-0.183354517906492	-0.168829682341808	0.984150140015728	1.1869179760315	-0.483288088545515	0.752132783024894	-0.54593188101384	-0.00474795110247098	0.738826058192867	0.0760466349364243	0.236984771847874	0.282781972809093	0.798328091328839	-0.728718636075068	0.512651191539889	-0.321764438107327	-0.25720069716027	-2.17762219451872	-0.0154934092288235	-0.40010770758757	0.593566155147653	-1.34692109593502	-0.222392840831516	-0.32275254719602	-0.418672827954317	0.567959678646647	0.590317898053406	-0.84932731619776	-1.4301473164539	-0.395415834639432	1.32703140320621	0.67760275790299	-0.86910850369299	0.739838753563254	-1.1944195304442	-0.0502328661275736	0.713434397462993	0.728448450896414	2.56937470897691	0.611919627143321	-0.934679408005199	1.5236127996731	0.116396751649216	-0.128386917072083	-0.282009178369166	2.74678559449503	0.349791091557491	2.30481036515137	-1.32357039571592	0.456014336520786	1.43800730171356	0.363482376760482	-0.339427590626037	0.991544748924815	-0.734038691704762	-0.426672588749481	-1.32994230528413	0.173578413651012	-1.24104531086195	-0.845663475402327	0.421464474269021	-0.805215950897493	-0.652679908248976	0.318326487203816	0.153516442988078	-0.125092252177341	0.94780912087145	0.982264439930382	0.567840779974906	1.15581121257861	0.340875069020449	-0.265778835986801	-1.52944211328687	0.68506723377793	-0.920825895076318	2.38056391211804	-10.4128304201791	0.0848121888946536	0.195140684361648	-0.375329937515564	-0.414806879802261	0.360116347927085	-0.512253630197297	-2.26531019190759	0.319756462139971	0.0755176879050264	0.0156371729031085	0.891106223096363	2.92870833287077	0.415312379821178	-0.533204339269395	-0.450481352574757	-0.764821303531638	0.993086447359183	-0.738474718790273	0.0848169106392876	0.420116676397328	0.80581850459269	-0.295208172189625	-1.42473447360003	1.61738141378412	0.801488120314217	-0.397933551891961	0.883616960805737	1.47573180471083	0.724060254175847	1.15394156700979	0.731307003969036	0.0747890740793488	-0.0164294936849745	-0.440912930052368	0.77443965328592	-0.913691294432795	-0.485152772766035	-0.0948938394918809	9.6678577445258	-1.43580484659937	-0.68928714616844	-1.27481514038358	-0.886475673815659	-2.42098646048263	-0.669093799811437	-3.71745845141794	-0.494081310674994	2.48093203726197	0.530352331208792	1.34890282748709	-1.23044585815595	-1.40007547160648	-0.275531821464921	-0.274661586349196	0.530297988891629	-0.248330728467286	-0.7317859231293	0.434901450853985	1.79788310102667	1.16150519202949	0.349158102674139	1.77267626196121	-0.410772948860594	0.751934028863197	1.11522877853257	-0.554552503067835	-0.684618086696076	-0.968029636281264	-3.86157356985775	-0.0177815942296643	0.746420900853778	0.7002159370503	-0.149465806289626	-1.01933382253844	1.32661429027105	-1.1235299878497	-0.837998145314417	-1.95885862360564	-2.79735308260677	-1.31503971254909	0.34595775105949	-0.481525560293052	-0.393268159894347	0.309080085945474	-2.13684037643088	-0.0231063207528956	-0.0297057134821316	0.701138341709068	-0.296299807810749	-0.0438183581793463	-1.52542149080801	-3.74068568527205	0.00729205071654628	-0.151195581433509	-0.210453368372249	-0.575678775372344	-1.01678568346245	-1.53015116743015	-1.16093950448457	-1.16011236088913	-1.1658168899109	-2.78831879094855	5.09671523202556	-0.632791261314794	1.1601929711155	-0.33238826590034	-0.123038674246701	-1.44856355056992	0.329321063860171	1.02098000764186	-0.45256364110816	2.99045707147157	-0.18182463055673	-3.35883046583211	0.266487996017124	-0.662113819230246	1.36419313978917	-0.363431823500055	0.0426349371692542	1.06552152728436	1.78319349276528	-1.00246163421457	0.198009002892092	0.760067065724488	-1.79023628511961	2.12780997931457	-0.808477841519084	1.2105894724243	-0.398642603867323	-1.43238548455267	-0.178859978901699	-0.89725040839881	0.454037077810973	-0.332027927155343	1.1665638944874	-2.35128752756489	-0.740590836011112	-2.04669590689901	-0.937956831315739	0.32675335453909	-1.40400599126606	-1.04224893347748	-1.24975399696731	-1.38640793543207	-1.39705423786493	-0.338080288751236	0.35155777535712	0.123077631597566	-0.446778823158101	-0.822200536691139	0.459003954874156	-0.00755713353915918	0.752410848109205	-0.101092045472235	0.337062057102356	0.358254521080324	0.286475078638329	1.61634885543954	1.86377730136768	-0.257181904174902	-0.857589538157902	-0.323458674603826	-0.484159110563762	-0.302624268688533	0.236844129338656	0.023369150955699	-0.336617418631893	-0.0266712946689531	-3.30837818511887	-1.10226363018518	-3.03896031300903	0.66660635521722	-0.857418711602529	0.709427778432965	0.467935206533184	1.63495997100392	0.280538904239179	-0.117833131856939	0.550063684912362	1.66305465089111	1.79384686492361	-0.750403868423702	-0.257528644298433	-0.958910779029588	-0.182766487558141	-0.590690050275622	0.596363423167083	-0.590953736080177	-0.476292623147656	0.0255052762894542	-0.235548593353436	-0.120487734872801	3.07009116640018	1.71820564952903	0.0263327225225705	1.1196310374679	-1.65430269693127	-0.956506032304197	-1.84958442985526	-2.91421136111437	-2.11024587136206	-0.394881757145693	-1.74254416348093	0.428438507628683	-0.281836505146402	-0.379610539279629	-0.214170618515708	0.670421930937447	0.282626729239971	-2.69745647218229	-1.0209634705352	0.153545759719375	1.36267153782485	-0.135443031851273	2.17894922150254	-1.20352833357071	0.312279225285192	1.9281930812243	0.273892183269912	1.55492984138588	-1.00204284240599	-0.770709943668294	-1.45190684530106	-0.183473599453143	-1.65296717572504	-1.10064328484736	0.668576891416179	0.464844926217048	-1.76307876952547	1.42067872649229	-1.52685689613169	0.864392841335975	-0.260963636348528	-1.49710099163545	-1.91347004744099	-1.2729430952358	-0.64612675459245	0.27774367001823	-0.541701763963939	-1.54412148939402	-0.605519187804299	3.33343416429253	-1.64417193867653	-0.369453042644735	-0.140706598607955	0.438010352181042	-1.58164194594682	1.3004900330272	0.112862240220246	-1.20569125278105	0.763657382697027	-0.111305682941335	0.624984597427344	-2.82224495782097	0.72482647021644	0.260314817215446	-1.51055019737979	0.156370041514118	-0.553186047816451	-3.88766248560325	0.308307603244278	-0.238471155509395	1.66640468453234	-0.402470651306041	0.220891826616794	-0.323226560075982	-3.00405878429108	0.954764471058032	0.556514879006294	-0.0212389216480213	0.483070167815042	0.166783938304192	1.00316009505693	1.58851485441496	1.81845927456571	0.607158017133522	0.282179187629873	1.10892990993536	-1.70767210495687	-2.32102429706292	-0.840707883128407	-0.461718474128973	-0.775042443439747	0.671717209124292	-0.119682037919417	1.43247793798028	-0.983327535099435	-1.69677250559266	-1.76474726609017	-2.27047969330781	-0.353493616231656	-0.803579584270697	-1.14181608245027	-0.278122584578893	0.154983271446659	0.134165414449116	0.151703901812464	-1.58768181032436	-0.215671008202232	0.366998187005017	-0.30673331422305	2.1433793364371	-0.0938094206740258	-1.33191310754752	-0.0995482947733233	2.95402880964049	1.44862242892269	1.33960214612743	0.136987151677474	2.21255016852062	-0.123524020083128	-2.48639008192052	-0.183763271080373	-0.956176374304677	-0.7963394602473	0.138217216969831	-0.878597747697952	1.41092865611059	2.05507826659386	1.04236425002638	-2.84173866792972	0.247786193007729	-0.0341124293785664	-0.180981625638373	-1.12550246881598	-2.23507616505783	-0.539423845197766	-1.34608839266313	0.423917097675182	1.39209691224223	-0.850533342411209	0.143995491141975	0.102601883848119	-0.464798304618175	0.559837113540604	0.416595132477141	-2.30957290218288	0.280223287189414	-0.621882690168362	1.80393586498968	-0.286868389963254	3.16754492461689	0.127943592970374	0.396287261841257	-0.603074959154596	-0.025684029870514	-0.694946863093843	0.0922262450743437	-0.266822887656074	0.485008962003797	0.454227005299285	1.82944423356269	1.18965338892037	-0.280484765968624	1.08216393676317	-1.22375760702248	-0.24803474902694	-0.304416859841097	0.217350327573274	-0.287029189777128	0.351638724714869	-0.00364484831364622	1.0277309643295	0.221519898004033	0.182892967658552	-1.04848226513416	0.275230126073821	-0.609968238750255	2.05533009898363	-0.236637197410771	-0.236188501063579	0.0257658882278456	-0.02826944825238	-4.84263375054046	-0.549203253773268	0.905398156357528	0.479764202104276	0.476127959983352	-1.83789818400903	-0.120351086264954	-0.0428383895929349	-0.118573176956787	-0.344875508157392	-0.190893295793302	1.62062816164157	1.2619371436316	-1.77135550311443	-1.95236634040888	-3.52532027699754	-1.48479547649177	-1.28575532269567	0.805995997208919	-0.449687130029769	0.623189691476991	0.0562826739320216	0.264786845252198	-0.150559829003467	-0.313970313787915	-2.90063029538134	-0.685105337421215	-2.09246414466418	-0.172791701753867	-0.117358929475986	-0.421354267754428	-0.231172527099316	0.713541895082639	1.40720557613798	-1.03683025153767	1.89168027470849	-0.0227269549044899	0.311674037331541	-3.76892617677896	-0.730496419475655	-0.582608096377388	-0.344462064034187	-0.226837031127692	0.00402954358057727	3.10528176897389	0.212316435540264	-0.626926041813287	-0.154278347967284	-1.4436479896395	0.445794574422166	-0.973435581693316	-0.351446866092043	0.111835790607967	-0.496528547624375	0.0536880293188665	0.0579163663125057	-0.0187672592052159	-1.00685977748425	1.27329853938017	-0.826256447812707	1.36626703119806	-1.09744580755831	-0.0840323161154644	-1.07363234877181	0.508132149835141	3.10613674865572	1.34338789377835	2.98987510010897	0.415880683792259	1.64778865941491	-0.542124568077298	-0.469781483105732	0.999916340344316	-0.749646185428253	-0.936124622550411	0.0177840990513057	1.71979381777068	-0.523084311020252	-0.0574877825811166	0.236977924467277	0.442086115321793	2.06211091088965	0.297958979612284	1.29871538711851	0.63051089374266	-0.557057428737796	0.336557220903301	-0.77338168995266	-1.37502207708643	0.288838429246089	-1.32850565641902	0.839615387244345	-1.72692561979916	0.736882707244948	0.227300368507872	-1.5520679138995	0.0818001348968189	1.06023366615234	-1.26170528035323	0.13321938087535	-1.55880498424018	0.733637502630873	-1.46422542471634	-2.85233096591075	-0.848257732996903	1.15531085800936	1.67100911622844	0.336517189148959	0.468210401242736	1.03859921147842	-0.495016047157264	-1.40051525370354	0.633619494029535	-5.79595308431737	0.47388144690599	-0.408008272964494	0.993584448802111	0.189487987198935	-1.82432138538836	0.708079306973969	0.18785991658832	-0.641010855271505	-0.378516069961169	-0.400084250284601	-0.607806558599007	-3.4573668308745	0.143673007591779	0.439471251911379	-0.739801369314103	1.00849483479609	-0.270874626468819	0.873913757674763	1.17236887141987	-0.184587759988024	-1.12249053097755	-0.480140127352591	-0.155822520799088	-0.0150393882397077	-0.244094020549785	-1.70234682953747	0.333788038486786	-0.0436766356928477	-0.0889791277824456	1.73204858666849	-0.39220455202903	1.01217447104489	-0.652093455744814	0.161038561115425	0.515210563718328	-0.884459099397849	-0.285380723776112	0.530774830139831	0.674646879454967	0.120222098235676	1.19150004234168	-0.916298736708827	-0.505745292798378	0.666785380184858	0.898151165460644	-0.599917068462639	0.369577582141199	2.42374110509429	1.01265368329843	0.639258454340085	1.03025142233028	1.28584587518718	-0.34464929150831	-0.505763183891431	-0.13419503325113	0.750809097395204	-0.946657110129547	1.45947630180141	-1.01062731346818	0.111224364187024	1.9369777689311	1.57658389210487	-1.26877359722292	1.0511395932919	-0.0498988671897761	-0.747692206309355	1.05920323140688	0.723702084594489	-2.10234329335351	-0.24572666383887	-1.25761009264419	0.435439464194065	-0.459944860029841	-2.68735273335806	0.0985834414244694	0.584104079180879	-0.789344031200619	0.474276610600002	-2.17955210159369	1.13683771955875	0.302075121356524	-0.659055928553296	-1.05111065901507	0.295402993292061	0.492715022774259	0.278861708736857	-0.474399474389807	0.393145203688766	-0.423526452008588	-2.72170283473884	0.956593503469213	-0.331434364199184	-0.526143977997222	-0.316791905595562	0.779997876962207	0.881106868236998	1.03555640633162	0.599568656260069	0.205842391106611	0.974900790903507	-0.38938290631471	1.60361157677258	-0.973427302303446	-0.0303488283109646	1.11816878952188	1.12291728752437	-0.896141925559284	0.176763489394119	-1.26524818765662	-1.48843102569732	-0.531765043067301	0.307574132790955	-1.55220877493248	-0.382695610971226	-2.17916386219941	-0.759000381277484	0.652191983555972	0.537768195594703	-0.680329828307216	0.360125541311655	0.754133735666847	0.979416478578709	0.574554832037055	-1.15317224111953	0.866066025762841	0.246982301228525	1.79978447500435	1.35095676789661	2.34656703787634	0.0818972789389149	0.129201017456745	0.174269778230586	-1.47759802752313	0.376622863044014	0.801396503910987	0.695653916228385	0.429117103271867	-0.851669984772478	-1.97572841155054	-0.559787212958488	1.55002494308111	-1.6506894765732	0.370612111985699	0.0997122215857101	0.691837793980073	-0.367592147718518	0.108728488788156	0.353911783837347	-1.51399117802585	0.493239816397191	1.31156355920893	1.00084530901973	0.755284904453145	-1.87774147829923	-0.587629113486588	-0.48628853999783	0.160965654132361	0.889227984964745	-1.16129534331162	-1.34444142908434	-0.0500715414217043	-0.923834920395474	0.470242598776719	-1.5215008594464	-0.0170951644698908	-1.68042920886792	-1.32418276004921	0.236385139919082	0.681003458640052	-2.6851755095113	0.600507136973607	0.858140909643577	-0.641688321453178	0.483975325676333	-0.850213570395871	0.823788069887973	-1.49239745571117	-2.39277565343424	2.8183817475387	0.789470502813324	1.00224481937493	0.743787081823532	-0.496526871591735	-0.0423912511496181	-0.539776398724688	0.525968491082823	0.265642301352812	-0.421294834247336	-0.224570619860332	0.938991291735889	-0.414049527765537	-0.242128785819584	0.100242759128204	-0.871579628212767	-0.52803533559072	1.01350854699598	0.438290600756058	0.931727479824376	-0.891761541813816	-1.89765798047084	-0.179126797866422	0.889820763298042	-0.533446360318237	-0.527892522858873	-1.3565106402749	0.431499136554887	0.108379490607505	1.27802544397685	-0.114093404177743	0.708478483215608	0.729690006488728	0.425923669172844	0.0996491233063232	-2.02685183519052	0.925653606330833	0.0949311834809371	0.760015715666663	0.334545565804174	1.56682955626137	0.237399830172301	0.102764520786058	-1.35223765751182	-1.06350901722964	-2.40795393565921	1.52499499540291	1.34741609353101	-0.610200297748468	0.511060560701734	-0.391255924250795	3.7339493109586	-1.55458564909237	-0.228525569624567	0.655964897437756	-0.948611028939176	-0.81082851190079	0.176406055418792	0.553248499437786	0.104296976338257	0.358324524302844	0.188185796848316	-0.594597039020297	-0.123529290396241	-0.494413919323293	-1.28085963427247	-0.619026770705264	-0.42149746335167	0.455499313330103	0.220592732497155	0.0946852497417871	0.336069113509914	0.214959781020101	0.302696426299884	-0.875352500948292	0.0660062555060689	0.150353637643351	0.24919528054512	0.528180616082553	0.869050755954771	-0.639582678316165	1.41686564707436	0.613541134731018	0.54077073605654	-1.8428394993685	-0.725203011951672	-1.05122160059256	0.322589628992041	-0.475996191501642	-0.417414501750484	-1.07384968695491	0.961941107291997	1.98948494319575	1.45902577901871	0.631050018599017	0.201754462061265	-0.0996523664176859	-0.182483280795333	0.186115860755274	-0.382895909117366	-0.142105572291269	-1.1868344699373	-0.947300976937924	-1.57310543805842	-1.63516362399604	-1.59208255295612	-1.45364625590477	-1.12375894144753	0.511746877566986	1.47532130567749	-0.530663205619687	0.06460101879351	-0.61956009187861	0.648043394864024	-0.0362295662717756	0.980887801500061	0.774939484146007	-0.422229467307405	-0.300257337138529	2.00403595890984	-0.548132715829444	-0.194484019145614	0.309717964577635	-1.43260871788655	-0.377149765797396	-2.86271041059683	-1.52472306583456	-0.201947617351985	-1.35240275204598	0.556143879990001	-0.109981810147834	0.594147234692066	0.323157027258151	-1.73909948643998	-0.414618057530685	-1.20118986771696	0.0114877717332214	-0.145689904947298	-0.725975366579309	-0.0962576576910247	-0.166232060236832	0.471375223695652	0.464853853517836	0.168576659920312	-0.557260432381979	0.0528412574282838	-0.286708977593945	-1.52210653899476	0.429770448449158	0.31561422957488	-2.40038209791437	0.741681180383989	0.71219715203058	-1.23227789788605	-0.515599169125811	-0.871365614483801	0.319402221339974	1.85252777973876	0.594320271073785	1.30673125949854	0.106019070399689	-0.122258599093946	0.483194305360357	-1.29960253169787	0.168837257008055	-0.177943452143291	-1.06952640587585	0.46359581637194	-0.409032644268802	-0.370983899041958	-0.257438395892621	0.058563190461995	1.22782691235858	-0.442184640506681	-0.691433842770812	-0.671162034044521	-0.113026792045805	-1.4440636203926	-0.888685079174662	0.771589675189146	0.819001240175724	-0.528022395529031	-0.0777900425122629	0.120436363828606	-1.49924685055414	-0.854121967164821	0.228914690055675	0.785148619871154	-0.0715186568411236	-1.08982151551443	-0.0119322697063282	-0.148323766532005	0.593507512158838	-0.74484791086616	-0.759223659667093	0.411674343921577	0.0190018549386718	-0.427251205656937	-1.01953663725719	1.19587764013946	0.259236044035632	0.0110260485701136	-1.18124059600057	-0.699939991176428	0.202554492002885	0.825895220170434	-0.0412063673977326	-0.722036199725897	0.211397946848795	1.80637347182809	0.402904222376393	-0.80859838499445	-1.35092608746078	-1.44182530923081	-0.364866100976791	0.025179368240181	-0.767493916848955	-0.558498643484997	-0.308101044558917	0.425209392015045	-0.28801545432135	-1.30338816751593	0.033815004613215	1.34872633849704	-1.27906369112658	0.460813185486659	-0.319811965630868	0.801429378570044	0.0801451983818225	-0.861782160308927	-0.972772273940966	0.76685404659153	0.0602679040055548	-0.208763631326579	0.637943903829177	0.00978002681126231	-0.797104433678307	0.605043378161056	-0.765943850550347	-0.462497466413079	-0.138810595299718	1.68731160678822	-0.427176752417244	1.12127673224361	0.742992031370529	-1.35080255979221	-0.455388407207479	-1.44072681089119	0.883977592736769	-0.613096822584807	-1.48989658649616	0.755950164786487	0.617733063895549	1.01945209997204	0.587631439729155	-1.09423176685935	-1.6898600490163	-0.329853343792332	1.06669339538132	-0.153865273910151	-1.40470463420488	-0.583629409773899	-1.72051470889604	1.26409775950744	-0.303336780720134	-0.0539525186861609	-0.998369313085686	0.331324407585613	1.16580407402597	0.99180084161131	-0.146916815481132	0.0924300744450661	0.57010328310942	-0.00537915374248255	-1.65673821302335	-0.210659635442992	-0.372370507920541	1.003639072083	0.882345119883709	0.762906042293676	0.269228172432653	-1.28838450074553	-7.63271651006759	-0.0541335794944796	-0.85408704577337	0.918461082114847	-0.143381284665687	-1.37250789085257	-1.36434989883799	-1.272667826388	-1.46562892879557	0.843794873557895	-1.27685874486195	-1.74117840216301	-0.951407102460738	0.318325255067409	-0.0282130649929739	-0.538405037178275	0.548078623280863	0.221788499278771	0.108723197778789	-0.499037814280363	0.18020000157887	-0.30667033170521	-0.579954301268565	0.168130646095593	-0.257472559864629	-0.311373539062736	0.0440741458632828	-1.37744866532053	0.253321236503376	0.12597269634523	1.47898327975818	0.377769068774612	-0.659611228104049	0.0185879795983561	0.422559140243336	-0.0282496735906756	-0.0849908962254212	0.546605583386896	0.0476974097514772	-0.171711503738067	0.213652614802746	-0.306300632946173	1.13080103534895	-0.0124576340733741	-1.36158131549536	0.137180314224102	1.85302975990917	3.27214759346717	0.154791660914453	-0.984049386585348	-0.216315010798934	-1.75097209839614	-1.20740541418516	-0.485380996352261	-0.222241109494227	0.068284029986816	-0.901486844583543	0.718497463339565	-0.47737752588414	-1.14773868746542	-0.56729934807208	0.762908192881687	1.07838097375787	0.583232854234682	-0.535296024814582	-1.11866282978293	-0.692120968999405	-0.142376387159482	-0.307403746815277	-0.191449219820031	1.1921725281307	-1.2591764728298	0.520598575141271	-0.58800789558587	-0.00185975795005376	-0.167886450436902	1.17235080161089	-1.934621683282	0.0593430513340526	-0.369018051501295	-1.20959574397438	-0.204175463672768	0.35908141049311	-0.95124724886466	-2.13981151813149	-0.96149542326016	1.00278891919852	-0.550254795245407	-0.550076374163459	0.151253713919545	-0.0827011574854289	-0.629152582933089	0.875938285744052	0.6803836859819	0.990050200443196	0.493297866938891	0.375564530648245	0.885422840908835	1.19852360073549	-0.681712183681775	-9.51826758243691	-0.327616645232736	-0.00127324678637626	-0.976055742640911	-0.14905134506599	0.227274013663757	-0.254769922190779	0.212479275851912	-1.05016430499283	0.0755014069151549	0.202139332424635	0.65458993187323	-0.340966207428517	-0.864845600319678	-0.149629857021645	-1.25681016882623	-0.52618062365935	0.190937664468452	0.619822745912591	0.7541127997239	-0.564024484890023	-0.948372668733746	1.99648383407966	-0.925543325813348	-1.77277530622089	-0.194414853824198	0.235515953447737	2.01729312253263	0.376776477889983	0.864200513101437	1.08412963949142	-0.313228537861187	0.201993210176934	-1.57246863591125	-0.219847211518526	-0.522190775536166	0.30363267032374	0.0785130485110355	0.578988501177373	-0.922704508845937	0.629282960838643	-0.462725855080734	0.157565682029713	-0.0124377520095353	-0.790515278055208	-0.184729827620725	-0.534358038886799	0.838031773107091	-1.97908089003446	-0.726477846602427	-0.892798435362407	-1.38449654320079	-1.38694738598787	1.8861938473853	1.03218291241829	-0.74443526257927	-0.225214766534045	-0.956921723430204	0.0465340293270843	0.146292735564764	0.467019410523704	-1.7824803623809	-1.22267122199923	-1.09361783785152	0.395944850321097	1.64665778049245	0.707940610954944	-0.204139269715917	-1.39335132600315	1.45010017974501	0.946279544261402	0.775791018193212	-0.443721568615428	-1.09556806020601	0.52672087373197	-0.198744212700685	-1.43325587540217	0.0859105475048117	0.291928888402951	0.205730719942769	0.390204341479394	-1.69096880836954	-0.470140489654066	0.736825670505911	0.0912123121033986	0.276937122112863	-0.640008632456474	-0.242048867334927	-0.534198952714658	-1.14363252874622	-0.288988989051594	-1.01847698844512	-0.222632085659804	-0.834932602770808	0.145133994434043	-0.0614554186316312	0.428243419094796	1.16980534024006	0.140981160148974	-1.14634303465476	0.283955806941841	-0.467816269514472	0.272131073540384	2.00642697434801	-0.591319224178621	-0.216848974042116	-0.848357560149978	0.748057941464004	1.38889214367824	-0.206285298081313	0.477200634758771	-0.210961450562454	0.591259066793819	-0.496862603694433	-0.118003120882815	-1.9988048055972	0.85123137735317	-0.576060444303733	0.057583347291262	0.125533476148507	1.28824758223554	0.619999964342342	0.104951508642289	-0.558054332126533	-1.27011880763128	-0.114642017369709	-0.819616547437227	-1.16459562322258	-0.978167290658043	0.00822473640109506	-0.28485427355965	-1.19673590255845	-1.13385817667154	-1.0075252878037	-1.78305804840404	-0.883303464420878	0.124254005459218	-0.237168116954361	-0.0304430659602267	-0.928555063174613	0.661083937103671	-0.465456513914556	-0.762765708781627	-0.77910342261588	-0.423046985742077	1.35666664212225	-0.403809818704507	0.693805075629886	1.04991810676184	-0.183577985579173	0.119153196778786	-0.131091651712117	0.546223523392228	0.116078582198888	-1.20811666243231	0.106113823391501	-0.00663494030856059	0.133862327975761	-2.83608096045537	0.188300308853693	0.137259091279094	-3.53310401503527	0.117094248892865	0.702126472334741	-0.802557571538669	-0.599396689586093	-0.349837967348177	-1.8127901648406	-0.0787756053360544	0.34673918755067	-0.737605690354026	0.368691111957262	0.891267974538048	-0.298589211642009	0.834676563584161	0.497579844615621	-0.132825809112652	-1.44631910887045	0.823748585878042	-0.578690842316054	-0.274187118345084	0.547909757027618	1.93394847793322	-1.05262035061881	0.355457400933784	0.963432803007353	-1.1731916866077	0.85679928737678	-0.210328778852826	2.18468532317278	-0.14801699181404	1.2045144755546	-0.186085823026867	1.03900795852746	-0.666363917799983	0.234755770374195	-0.363231446653788	-1.15873928508429	-0.505483728217938	2.26518975275984	-0.721914598017004	-0.347507124076158	1.43724306655562	0.0912082119909576	1.85123808363051	0.0307522858248266	-0.397055038676081	0.168242681372449	-1.63125658754482	-1.68544076693271	-0.486475952466001	0.715226717604722	1.42752787084949	0.730330548271631	-0.441795706018966	0.451159568525805	0.692673328921661	-2.26033407661538	1.97174986009862	-1.58543829756871	-1.54442619636699	-1.99974255220532	-0.332799002197475	-1.37304612720272	-0.861645407381606	0.36688086599758	-0.440174953850658	-0.00926367282692001	0.565708379884331	-0.289231848113625	-0.328813983855214	0.636328890468846	-0.896627401105226	1.59050325790334	-0.984356471491971	-0.710282964901202	0.749789643934168	-0.22964814753589	0.394593592031617	0.767875006314557	1.04326836218338	-1.16749413231086	1.76389057956598	0.76802096457832	0.303475997862229	0.43006747915385	1.18993722603934	0.641151003727041	1.11840963154809	0.0652912130571992	-0.13930263366236	-0.209267710436009	0.614706233759692	0.493740478756809	0.999860672821632	0.495750824245393	0.07812988761568	0.211561136258661	-0.501655514019289	-2.12804306322796	1.48217439974193	0.279327791391826	1.30509248579974	0.654862218535769	-1.71911864060995	0.166868562023373	0.22099291848015	0.348818609210748	-0.354355966338956	-1.23821067159438	-0.447731344467143	-0.625013477255904	-0.114502201362495	1.24583016383325	-0.565812619949847	0.568770378325097	0.389997349737138	0.401589402947887	1.32775153957757	-1.00816111124234	-0.286514046518672	-0.557447628014295	0.893613462384696	0.385566571917805	0.547547254177501	-0.130964712604152	-0.20665896629514	-0.401147037343474	0.688128174374251	-1.89200967239636	-1.51901477225832	-1.42834705456476	0.281241866108895	1.59558210337631	0.395679123605115	1.57590772561527	-0.810107884056384	0.918742204993649	0.424545485031479	-0.0464418446227701	-0.178881210592519	0.840854118873484	0.0946683146134788	0.467100165233187	-0.546386303305137	-0.240664622622603	-1.17937083465458	-1.28769608413699	-1.37236182263925	-0.265459495707168	-1.08950208616661	0.543457927548556	-1.67222021083852	0.82844072411755	-0.0458987502075707	-0.877984577819657	0.908908093473216	0.575894318436711	2.08336219734849	0.0422007652585745	0.160868975903003	0.504550837979778	-0.727369875242732	0.0800973941991898	-1.04050117268951	-0.647886391623478	0.232231770873538	0.198674811376951	-0.362276722493816	-5.08008974450125	1.11378383163034	2.66527512083116	1.55444274728129	-0.514558112827253	2.11240775668692	2.57153199104423	3.39723498889984	2.16002866031226	2.14114380323883	2.75318663010264	1.15945172773782	2.18632542692021	1.52504307732909	0.99524861575028	-1.11880185245857	-0.313685571324057	-2.5948379949189	-1.65325603230704	-2.49352492500607	-2.59021425224643	-2.91171174025506	-2.10890097578968	-3.69858385554451	-3.75139364593731	-3.10853629629646	0.653999222022134	0.959117044805677	3.71488672719127	3.39495788050201	3.10982415648325	-0.109572097153412	1.97635063929965	3.7419149633356	-0.126951272499702	0.0702796973796468	-0.272680011527018	0.187961075273859	0.216927929850539	5.41201313769675	-1.93860280125685	-1.65565918374469	-2.23796176577187	-2.48041209494038	-3.18072264565474	-2.90752651779669	-3.8346506173402	-2.92000701717521	-3.25988134547318	-2.06729862983337	-1.16027371572846	-1.01469236539166	-1.58437929207607	-3.21332219882138	0.490318136245697	-0.166224214488327	-0.121321077515311	2.21997465478177	0.8092125867283	3.96282257592628	-0.786213435819462	0.494978524202348	-0.126340121892794	-0.397653056848772	-2.6359877845217	0.34777841647532	-0.28020619638287	-2.82251422088838	1.03159890263816	4.80395942647538	2.02528232621769	0.704121905390595	-5.0779106729141	-3.29773000440861	-0.162285751873989	0.993446527805424	0.830703356887576	0.536753873225104	1.58072990873981	0.261361677934022	-0.447356272028391	0.355464392659297	0.810176114338428	-0.312839584116501	1.03687929427949	1.25200289417369	-1.00248391374284	-1.67752674704419	-1.68548603027246	-3.68862865098026	5.15815778284945	-1.0525262353799	-2.80166585558952	-4.8059716289343	-1.20904059497767	1.28839943563772	-2.74927149873392	-0.613148634371463	-0.858201321470519	0.432784775629651	-0.316847255408931	-0.853263380440647	-0.526358539547592	-0.46466328742737	-0.564123829980632	-0.763665957845298	-1.6411582082428	-2.23699866235861	-0.515059464858264	0.934301387964677	-1.20331035237243	4.00251403514463	-0.249323099114624	-2.06929802912949	-3.58752060872469	-3.95166643725406	-1.08611642335429	0.505349395963581	-0.63044014967522	-1.08661132944305	0.00530170052146845	-0.0665569156448261	0.706136286646936	-0.647683092278905	-0.337762081412311	-0.7766747423644	-1.12594652897426	5.83293834618393	-0.941204228076714	-0.980835397299604	0.175552040491173	-0.344998761433997	0.575010661741902	-1.22106438331026	-0.606217380148354	-0.659263904621589	1.13699456353048	0.576499175542968	1.12434384180723	0.724923382752461	-1.28877387213546	0.142468181028985	-1.82115038105479	0.796188707648568	-0.10198343468746	-0.769808844079805	-1.40648661933005	-1.89606582293205	-0.13909599472679	-0.234916717927055	-0.674822776297695	-1.08921661166621	4.79148644849154	1.66392551994032	-0.779481847881803	0.0740859229096313	-0.867330244924273	0.434456740789393	1.84803282480172	1.11134289843782	-2.27899495275602	1.51637079033759	-0.082260657898831	-0.495200239289683	-5.82899767206057	-8.74942655673317	-5.28427572444771	-0.792753189988807	1.19888004839735	-0.969458510317726	0.505124070991831	1.23922970556755	0.240806878366231	0.313318139476516	-0.524918496203822	-2.61412563226809	0.612025286261919	0.884666760628417	-1.75082455492059	-0.149062950296894	0.192859583733219	0.19600224415168	-1.40986630844266	0.564739479173138	0.380901642675591	-1.19392608543822	-1.60563904260981	0.365941089610033	-2.02457930509942	0.300812810997268	-0.0568955579356174	0.336198810445435	2.43977570005704	0.599073631499951	0.619499915389383	-1.89785449421127	1.6627085665117	0.17869062244646	-0.0154829515299189	-1.1557851236693	-2.39177061545136	-0.0659951193416852	0.0603660888568277	-0.284894377495585	-1.33515529894934	0.476072671080547	-0.0150961736526315	-1.42219256407315	-3.66774819562283	1.15977039803683	2.50762774790385	0.893733236025799	1.06848822715387	-0.597862298527128	-0.250977290695039	0.982643474694046	1.03514472756268	-0.966665653461365	1.15769875752977	3.84195919048806	1.81459033374449	-1.65019309543846	-0.728056458819607	-0.637663327336407	0.579344794613931	0.343050058642613	0.701436932822561	-0.695314911629719	0.36778192402846	-0.722639169305429	0.0889637237271449	0.230282098594918	-0.723988468164341	-0.38549387882233	4.04163364471354	0.936435698075406	0.286004760280225	-0.902405842592056	-2.2269210523115	-0.131918841155289	-1.28630012878339	1.41969063455235	-1.02937334886812	0.119517314203132	-1.84239035828733	-2.67599588116688	0.22890346325252	0.244473293927145	1.75447801818751	2.57631060228199	2.09495546334121	0.701002628273991	0.720053624151022	-0.119583325281187	0.148624215069831	0.843437654097619	2.59703168611555	-2.11760172671411	-0.825528827359794	1.39938839669451	0.823921914711486	-1.39592630246604	-0.373946465159065	-0.329284706854723	1.85873951945571	1.70408751068119	1.78571066637797	0.737279122631918	-1.21163359436093	-0.546350282078315	0.741920399193138	0.0923468405470009	-1.0147821120994	-0.511724000334141	-0.736465920637624	-0.0663969147125253	-0.136360962804688	-0.74086720545757	-0.388801719895139	-0.217824191513906	-1.65855206275283	-0.64555879792539	0.797403357624401	-0.342008775764088	-0.244221126690782	0.828397645336836	-1.34511377967696	0.417440739018553	0.0507629583005949	0.539091725998235	-0.684224627625198	-1.26992581509638	2.21329301698324	-2.09153961401335	-3.24339867286001	0.141686365595012	-1.6016412926305	-0.116774319298595	0.345930767805358	1.20100918249315	-0.745509499798549	-0.389545648246144	-0.214100079776508	0.349495569498265	-1.95037544858179	1.10846927411199	0.0952440927236728	-1.80660515657973	-0.392345535348538	-3.14082282349168	-0.581231048322664	-0.147776410479464	-0.50857178016222	-0.524029548242338	0.991320121388608	-0.809953745939183	-2.96289157031489	-1.60143840744766	0.734660544837842	-1.01103088330109	-1.7486872072736	-0.593238056153327	-2.81158394547821	-0.601005923182058	0.459966496102267	-0.938466573917957	-2.21172235693774	-1.51404356178089	0.939058553093857	-0.452585914864285	-0.885774331394985	-2.53098243476688	0.172927524572181	0.945347858480933	0.31094490986235	-1.70581673803902	-2.46024089719506	-2.22866192935552	-2.03104186237156	-0.162839356291298	0.581927092927018	1.21375082393213	0.64585053665975	-1.9122483382354	-0.89530510768287	2.41954476379089	2.24789157572576	-0.799630295369548	0.916088452887802	0.0551986509221667	2.07642434966419	-2.94370527891282	2.58547550967289	-2.33856160488522	-0.315322078536385	-1.84997399789369	-1.18054766072199	0.244243832348925	-1.30833693914458	0.378628525475402	0.530193540345024	-0.572053375838207	-0.638081111889111	-3.81583621760974	-1.53399580851807	-1.55121733340731	1.45301577353662	0.0894821760903184	-0.00148227092702262	0.700974993386737	1.35681166892039	0.144701638941155	1.07383559678046	0.916479755848005	1.92090205723738	-2.56471964205386	-1.37901186671065	4.3648129508531	-1.08241885277576	3.40983494782524	3.8147318485296	-0.570674891462129	-0.237143668418159	0.348155887293429	1.71706489476514	0.30003965637155	0.358628558693365	-1.50709085918471	-1.1530581358101	-0.079056513941149	0.577109467521454	0.489929533192834	-1.51503943944819	-0.920045332220072	0.334142176251061	-1.4415136871586	1.21408583222993	1.35424018825762	-0.789864756123053	-0.745179687789928	-1.63420491006509	-2.14218772020984	-3.51945943770577	1.28761213916122	-0.436243094105026	1.89977678262334	0.643645397428159	2.56138031554942	0.243366438308273	-0.116013215887415	0.816798086294873	-1.04432203944111	0.599116614237116	0.0125779019352958	1.69744959901068	0.875919755265144	0.132417769222776	0.434374299464397	-1.6138883901069	-4.24785484920551	0.55147823835317	-2.16384643331853	3.77178837070638	-1.02605560253177	1.2677394827003	1.28187508379931	-0.51019871113546	2.62085924440516	1.07894542246334	-0.457683670379373	1.76297400472179	-0.919496196827137	1.29365304350648	0.854395819594328	-0.080894545991783	1.13237106360583	1.04039343526158	0.667741350509473	0.459090303091839	-0.00737817200298943	-1.63871676348731	0.342660542325648	-0.854377619810619	1.32841345985328	-0.187890514403496	0.322185642781819	0.278165589682965	1.2657121901163	0.447888991686014	0.844183184370351	2.77249991791774	2.14676799563387	0.657361299484571	0.661908411323515	-0.663824548301154	1.32943656387774	-0.595611734296717	-0.307029264714806	2.19295447139779	1.27534755471878	-0.470562576090311	0.312919139866216	0.586838833426598	-1.17524372429919	1.33005402596127	1.11951088374998	-4.26167188750153	-5.07756579780342	1.86308303483744	1.32431946614907	-0.111398646368568	1.3017612001817	4.79252920571848	-0.33194700877201	1.59789607069961	1.08371818793962	-0.479751835293451	-0.220386319724381	2.05568266482831	1.04624589769243	-0.396282660722645	1.41984026371928	1.97452776077419	-0.0499885250957553	-0.113117914670539	0.269232542036264	0.0389892140169243	-1.86076035976421	-1.04687235732305	-0.0838030716367331	1.91302036625468	-3.40495295079348	-1.06396700504535	-1.32070658207531	2.59321048157791	1.04339529427501	1.12782677601027	1.82972009892244	2.24887726817557	-0.894799009275457	-0.502702810226843	-0.575503761531324	2.30760956681877	0.163861370613598	0.182723407681417	1.05097593755852	1.06451223127696	-1.00890605400305	0.716783807915319	-1.62213753681523	-0.160293746307704	0.00759913829561683	-1.91710602609832	-0.882267640722233	-1.55808680552835	-1.63759929646117	0.512175958643779	0.7941461269173	0.223601991447249	4.0566399549251	0.626754826572564	1.1123190354942	0.392634762802567	0.471514661547353	2.00221660310823	0.00264663469984046	-0.0352989141822804	-2.04860962347303	-6.47591382769748	1.43351383056715	0.745344126171575	0.837328381620437	0.329226633184231	-0.793466921393161	-3.39593687595382	0.110723998113396	-0.770262520673465	-1.97090321467614	-1.20019822548179	-0.0239148616201595	-0.0385950149618286	-0.188409318530734	1.68018663089138	-1.82985399307149	0.284146126409606	-0.536001372373649	-1.21558030277122	0.988479615953261	1.20037740315952	-0.275246993862555	0.818681913957838	1.77717948752165	1.17818245508032	0.0961660421059464	-7.25778920507416	-0.562473441000676	-0.539630807861244	2.00444662950466	-0.0958115526264543	1.10789811399357	0.474462546703663	-2.34482518092619	1.1866422088847	1.74099878971303	0.575410146832064	1.77021342657588	-0.419109984146589	0.914959749368863	1.69188191772313	-1.93397021332988	0.573502448254752	-0.478246610746838	-0.698053354381065	-0.498972437556475	-0.0390112699259214	1.68245897747447	0.681209809504305	1.98245496491839	-1.15998188338039	0.154277471498338	0.167074428645255	2.88141668629787	0.305603277584474	-0.332115718531365	-0.834677214314511	-2.10392944103531	-1.4895256294051	0.893379903738868	-1.21146234621813	0.212434856829376	-2.30500446887782	-1.72883011079743	2.32283684321679	0.922968319670019	2.28742139712438	-0.61723865505452	2.54296745170342	0.393941226934071	1.04159391646215	-0.716301801198141	-2.37301830907392	0.131664841463332	-1.95994651276611	-0.795085159645583	4.29638565152432	-1.40412770899393	-0.919755772375957	-0.642528083419749	2.45648587964408	-0.538125387589723	1.9702670446623	-2.9752896469487	1.05334767174865	-0.840034874543392	2.29762950857158	1.99085161244847	1.28274229348555	0.794873679978214	-0.860241021542764	-0.501440670112864	0.681699305815268	-0.329062783868992	2.24640531960193	1.67615352298292	-0.315589355519594	-0.60240104112166	-0.867862451651522	1.26557422686234	-1.09050216948083	0.451460848194883	-2.15757632919741	0.487644357848155	1.13297628370747	-0.363702901715271	0.582020801914005	-1.95473377031021	0.917622082415721	1.52826301787882	1.43150122552747	-1.3225149041276	-1.83571683502638	-0.513094150524121	-0.154797563620579	-1.12174310511685	1.75490990903043	-0.191373231731934	2.11186699969395	1.92283916495732	0.531777593599258	-0.259033623563285	2.07403737005435	-1.8397605974045	0.918924550730142	0.787760156515726	1.05812447570551	2.14701340188225	-0.527570159084068	-3.06046277591601	-0.360643329453031	-8.85848152511939	-0.774987569005924	0.700039332611084	-0.180465844006386	1.61140159283316	0.223021944566406	0.639368422786761	-0.410981025171669	1.39314097485936	-0.418984242704418	-1.47372066739081	0.861526184943298	5.78105099214339	-0.390166878186622	-0.376199006398764	-0.54361704643998	-0.709693195239999	-0.768686069359392	0.425322445103405	-0.671277016068712	-2.45833746153034	-1.7949207005523	2.47479424892455	-1.22154826801595	-2.10413375752258	-1.51146652231168	1.09058596673466	0.392553516314627	-0.241265363306077	-1.58788703073204	0.0934875807615068	1.33082875999595	0.511430815978304	0.307336156386911	-0.529909801514028	-0.505914645171448	0.731482934429867	0.885509880807046	0.634261199957088	0.435696277905572	1.30632888388085	-0.716295856809984	0.19815415271381	-1.66775243560629	-1.68021687212039
18C [-] {0}	0.867193965422625	1.29335051353261	2.39278639138457	1.93305421592599	0.478989898839058	-1.4380279504713	0.056967830932893	4.86309984528518	-0.406387591036393	3.76768296288101	-1.15713201232827	-1.65638176335837	0.608919413616451	-0.569149470066198	-0.800203074925998	-1.22848683330702	1.1295726432553	-7.15716441639059	-0.596639163373978	3.51556767790306	-0.861473550319407	3.08652318089061	0.907478842750765	-2.46957817757035	-0.0463997114043583	-0.422506542523941	-0.199712142347224	-0.649963403713662	-0.482130201995014	-0.881779272681985	-0.658636868009417	-2.12418814992089	0.68009632065824	-1.60484685438435	0.252797207206334	0.438019307188634	0.851123252002588	-1.41700411938548	0.87272596534098	-0.515931244754782	-0.456781378542319	-0.381801853294036	1.72400087787873	0.768674125688407	-2.05642256771719	-0.0105437215378822	-0.75202281227113	-1.02195234732638	-0.574801182623609	-1.045310744647	1.01814560860927	-0.899576626417986	-1.23853028353644	-0.0462978113260233	0.739101782297025	-1.20038207904657	-0.00307813471405767	0.174466257602833	-0.375191755712311	1.70528950058112	-0.0231893554030274	-2.31187679882009	1.97341362325345	1.17862524522717	0.129407163915813	-1.56693701571953	-1.30577847246127	-1.47253855932552	0.568141349111532	0.169970938522397	-0.410880798010741	-1.1038388748925	0.0991541054603509	-0.469336558616539	-1.73788614431883	-0.124497624284324	-0.300871531223336	-2.32379279270909	1.61193546152494	1.77521280625281	0.167462463428275	5.29478823075104	-0.979674693939242	6.06843255391273	-0.14800919318247	-0.700928850807678	-0.0235086954851559	-1.08124327052503	0.803633923686102	2.89611057267014	-0.967586944809223	-1.06103511378316	0.253493709425725	0.43978573275719	1.07650112035137	-0.332554629104964	1.23082607687724	0.402161974189602	0.164893994831148	-1.15413519384597	-2.06530619561648	0.852155437252864	-0.993967572801891	0.0881078661556088	-2.20354991095279	0.131744482201407	-0.127581348095894	0.101248615515976	1.48039866464522	-0.264372804799488	-0.248488352486368	0.0230568459638555	0.0249616845803759	1.08985144919432	-1.16122598543498	1.44832868828457	-0.95357718017271	0.912827856408827	0.649285314752192	0.403356273414243	0.219616228102838	-0.79128124620929	0.948368756729987	-0.122364661067223	0.200391057499653	-1.01289692394926	-0.0441500517824397	1.86292975897717	0.0688703191975271	-3.24670453421345	2.27806094099686	-1.28519194271875	1.10751809948366	-1.27162872227766	0.505948622705609	1.72383549258961	0.0300882972392202	0.741817475197959	-0.265840729712218	-0.22372287754739	0.511742847217812	-1.51950257410823	-0.697310525881578	-0.427885194191914	1.69729622570066	-1.16111886038702	1.07586945035828	1.03050416492546	0.25808785702489	-0.716876949545071	-0.824900123008484	-0.137463883220041	-0.476046414240442	0.393282920614962	0.0926048287950964	-1.30421021486892	-0.745018236531848	0.0712004135346307	-1.32325849214703	5.79452920073136	-1.62018565897059	0.251456013042917	-0.228479570907619	0.327443439417295	-0.540274555886	-1.065587962093	-0.476265745110507	0.809232710443573	1.09535806447247	-0.583470537781091	1.0475748757206	2.28726354394277	-0.134058086838071	1.61306930465269	0.320476874348221	0.10092672973685	0.545301272634825	-0.579710453638865	-0.862515235478504	0.588539471408732	-0.0707798417457891	-0.324795902330493	-0.573974153490981	-0.72816277523409	-0.173371121169963	0.0462815554414313	-0.472695969438577	-1.38123777418077	0.49917588863105	2.5984756210237	-0.963904628486846	0.466593950914861	-1.02754978732973	1.07093049492363	1.16312787904707	1.3549133660238	0.819018203624147	-0.104666084359605	-0.682325902829064	-0.153959358092093	-0.155710338105751	-0.961975076199417	0.569719179707618	-1.03280162293754	-0.382943385654356	-0.84760190896895	-1.06280793322385	-0.0732672533021447	-0.999656825708569	-4.05538144607447	1.98755755693194	0.272969915523123	-0.348223976266697	1.30689387954467	-1.29612898956918	1.38486742599331	-0.312489593902863	-1.29136418247379	-3.80528152006703	0.766842690872687	0.0263887408556455	-0.513165328411368	0.607240402865278	-0.435174234253804	-1.04940977960131	-1.64755028243822	0.521146741349489	0.398843589912969	-2.86172380241607	-0.357796308532618	-0.879826255708878	0.279527274449443	-1.47685921533237	-1.0197046614678	-0.686386300731878	0.561751907565095	-0.868043070455848	1.24400142662383	-1.65025915612272	-0.413710393617699	-1.56537059688361	0.219696649681203	1.22542615006663	0.12976422402481	-0.170847087980316	-3.56791404326495	1.12440515761664	-0.697660228144788	-1.10369313381047	6.58034369740976	-0.393144170673993	0.169497888899154	-1.02838109547152	-2.33898731059022	0.508825781789852	0.0292997869019301	-0.0988402387032988	0.871553400312555	1.2176852779491	-0.555157112529291	-2.16154459962525	-1.19364302911423	-1.27449103560015	-0.240204043393167	-0.11194954158371	1.09072623533494	1.37476759975646	-3.40553867028578	-0.384197301966207	-1.54095113866677	-0.742284612777049	-0.39323733080257	0.443569374584507	-0.104693444978176	1.35174207893131	0.571406954303905	0.650041394972078	-1.03262349371454	0.676381609336102	-0.581088552965524	-1.27677774188026	-0.476979883750809	-2.24136177547675	-0.352413108532382	-0.0544872681004266	0.869350791931365	-0.131334023296889	2.03943424236737	1.45572506747814	-0.70796550856627	0.151049573785512	-0.704053195632618	0.222781527006352	1.01680856096375	-0.572148162879638	-2.18898034225708	-0.33173905859052	-1.09130216023392	-1.43171965865117	7.11292747892109	-0.473027370716375	0.759540404825814	-0.378687156535684	2.74318035771379	-1.15101739859685	1.99685205634353	0.900992999207895	-0.373920032330521	1.75787683118057	-0.319317922880422	-1.45672169441459	1.65861834221279	-0.320515666277299	-0.981094271933524	-2.49369191274186	1.11661845282469	0.892915697828719	-1.76740602108994	-0.915926844620802	-0.564334865220821	0.218565066395838	0.113524648756323	1.88525478410131	0.387869488188702	1.3717027779684	-0.0106263001260888	1.32431000442099	0.507668386613477	0.928271048148134	-0.503673151446494	-0.0383426887339885	-0.194846561635728	-1.84414104240544	0.0332717962758442	-0.501446306920996	-0.858155973790858	1.76759134730983	1.14140064095211	0.195865633551489	-0.770299583487265	0.535794099489319	1.62454082340236	0.513477448805999	-0.796700161088276	0.258066167555076	-0.760176557237769	-0.0822081010363526	0.250895205610399	0.501986148395343	-0.210705795963856	1.30112945139347	-0.189954225107521	-1.217383209199	0.685947941656522	-0.386043241831012	1.30580944812362	-0.77434969913714	0.678689941939776	-0.549801241041202	-1.07811426756148	1.47061621147163	0.558231131563463	2.44702747200355	0.198461792952158	2.26809234231528	0.0225713132441276	-0.740330417323535	-0.691863213314669	-0.125286535027417	-2.09399756543537	-1.17851386465533	-0.432821007794108	-0.305225237217312	-0.512117511938937	-0.529680876261475	4.54355604188341	1.86628220891196	0.490832776590516	-0.408000980704266	0.619682002882146	0.452861229052023	1.87831803294295	0.674096769558337	1.17752772068484	-0.427503783447631	1.2400434412566	0.245367144512388	-0.480762169329066	0.00993706390872212	0.162858781933824	-0.405813420063633	1.52271939861284	0.909613407222532	-0.0835192372381294	2.44889146123118	0.975796185795055	0.720624094030489	-1.73258540885096	-0.871825737501425	-0.0414280895859018	-0.245772554089218	0.0873645422257319	0.500035683389923	0.752582351824649	0.338467415943117	-0.147771887084009	-0.607094335337503	0.280587862881852	0.352144383345016	1.52580693139021	-0.850337944472378	2.58065739171405	0.837593321279527	0.370204397057837	0.351804024416953	4.14755681885947	-0.765553432141626	0.739525342474986	-0.376541439221688	-1.05552898685094	-0.216440703845817	1.39899531207943	0.468140565648321	1.11320100408564	-0.367474094471606	0.292712340473711	-0.360091164102687	-0.504030965027052	-0.197603863037864	-0.731145952078277	0.817412153739553	-0.430405337726902	-1.82233187602976	0.0631964711375433	-1.90519420397782	-0.953571397736787	0.0326251362522779	-0.186070115943546	0.469163297098032	0.995918297460804	1.03222826844587	0.260038837463851	-0.28945543557708	-1.19516399298677	1.13480477526703	1.11828081644667	1.37224478804062	-1.42141390571467	5.76607016786186	-0.818537307914076	6.34592697504436	-2.11809860814338	-0.460969427842539	-0.45712874560097	-1.18914507890599	1.96664346455318	0.611855922824985	0.153600218286357	-0.391615775124451	-0.589354381048144	-0.424237879756926	-0.432928973750214	0.160680232543213	1.37071304982054	-0.0121953935177184	-0.60401373194396	1.52568143197964	-0.12109059471302	0.0534534146778105	1.42881815161317	-0.992554075244067	-0.758326969095681	-0.349156660323712	-0.520534533100943	-0.314240694859223	0.315804904752703	-0.251041187650893	0.307491895446564	0.417240884277212	0.369356997120299	1.45716436048031	1.34288087131491	0.645976141798996	1.59286470330825	0.431675901716636	-2.04986963684286	1.80799290679914	-0.0531340830803708	1.41944943664316	0.211145194245701	-0.697117548476598	1.79150521739389	-0.939211086051426	0.410175863597404	-0.965364424122974	-2.55652071383911	-1.08368063526799	3.2865587862225	-2.32672457082075	1.23212107753205	3.79563478332141	1.27232094920124	0.649512647971985	-2.92575915790649	-1.14481851537808	0.0717886761891492	0.843960802306585	-0.731613847857832	0.376895050750384	0.132990362658462	-0.578502147685465	-0.416745504155252	-1.16210341747968	0.45435574623139	-0.0856308822388518	0.55907911231639	0.0918093911297595	0.334543567263783	-1.68610121569781	-0.707501088126841	0.916914485675246	-1.32090370461697	1.45772643182223	-4.10234951732215	6.40918839731577	1.15579182690087	5.63131805367051	-1.57033176455322	-0.0342801960076029	-2.10829508144226	-0.238673421958991	-0.496419931935679	1.45051596961555	0.0905853925516015	0.212557312492279	0.572320249245926	1.89701216943525	1.47973477101133	-0.606914896856806	-2.12460058406459	-0.162200090900565	-1.22503917563054	-0.826023883237568	2.12422456545313	1.45810685546543	-0.324460298344097	0.0593087045671181	1.53501137679046	1.02180044470955	-0.712026015288105	-0.0687768783952362	0.592043006750649	0.855628355374496	1.53448830842349	-0.687228308500906	1.00629798687357	0.465988690709896	-1.22307578424983	-1.33098894316638	-3.36591142047424	-1.01573511134402	-1.26145828567502	-0.86125038728322	-0.238025189377267	-0.413323407379394	-0.540475752208079	1.3712448120079	0.270372612301654	0.849323148339509	-1.0472739118913	-1.21880197156137	-0.584755093254658	-0.209401964907209	-1.54249319402273	2.8424978576128	-0.755397984980692	0.380653144004183	2.75228590711013	-0.0411218872999263	-2.32101791838846	-0.679124747238123	0.39818307789181	0.482717260117406	-0.539115060559402	1.7687594353806	1.39878721156641	0.849210182898095	2.45861574347008	1.28818289318195	1.0381644950057	0.515193627297049	-1.49934486788735	1.2859224627844	-1.39658134526865	-1.33561259770046	-0.310978302312369	-1.10431995943368	-0.896635762903112	-1.50745460330697	-0.698298766404442	-0.880069842454532	-1.10701116714454	1.32464889760138	0.782333759087504	0.316714585144375	-1.8011279330023	-0.854873748423948	-1.02814428693219	-0.488689135425987	-6.47163727442495	-0.286168743058607	0.058735089138963	1.42383490258481	-1.31819982663496	0.537063533903374	0.992141299986983	-1.25033569116002	2.15206460044564	1.08315033478717	0.262679049423021	0.146478705631479	2.34431507384108	-2.7940243621174	-0.174103914637005	1.36959801708283	0.0651356648188307	-0.267901318059599	-0.429924725747995	0.171060090315144	0.0806825035541817	0.869162735315233	1.44814972819957	0.69695741522407	-0.0591397016796448	-1.97471681809311	-2.12625700925642	-0.389930894610499	0.179167991303021	-0.664635545707353	-1.52423933215871	0.334479013563961	-0.948378568709985	-0.111284189460295	-2.14513761118251	-0.13753162710934	-0.412064456452607	-0.466354472346056	1.82191127164905	0.566211244525836	-0.787968951033375	-3.37631538166211	-0.19640786071391	1.61855170847127	-0.324744641845586	-0.887258348329085	-0.0990140151848553	0.250019611834155	-0.560062622792451	-0.262308396082002	1.68716878969045	0.419522212387746	-1.36021324628105	1.40437729400293	-1.98745981444803	-0.0809760532021121	1.3677334209182	1.00455967530081	-0.963979860462709	1.336900768692	0.10401062900011	2.08281698797223	0.573447831859861	0.572287690109167	-0.1100083018202	0.641105579073318	-1.91293510528317	0.25896976186411	-0.580612191316038	0.64115723826321	0.691906656929933	1.39387536869567	0.110310023194985	-0.237624598382409	-0.383479293997643	-0.0346189402656762	1.3925456775064	0.0715225211018276	0.977817106545705	-0.160199964420223	-1.94496811063616	0.422154406393828	-2.21812130984704	0.997993168109852	1.03901403924489	-5.15872175280673	-0.301907666761667	2.25993004691752	0.975859795081158	-0.455200738900933	0.011668720218131	0.275292437802081	-0.784469563140617	0.777115056102329	0.237070424442404	-0.975707720761228	-1.03816474253412	0.562000713164084	-1.56733506776623	0.369188523113679	0.91022982058904	-1.11028685983297	0.459527091010022	0.0811366985576203	-1.79039080725282	-1.08466625362627	-0.486118704306762	-2.1353559411223	-2.24080135037697	-0.106091904195294	-0.788219419756227	1.29935451226235	1.68280923606753	-0.950330990279763	-1.61431542303205	1.2016153931458	1.23534561942211	-0.416978845901261	-0.875377044934982	-0.981001710021635	-0.279913631943309	2.639414155891	0.616384700187569	1.68398183981003	-0.0798125884307869	1.24195555735831	0.183694311990359	0.641107045968725	-0.0117803942413575	0.035531251940414	1.08171675654174	-0.198076662726181	-0.0257869148039372	-0.0679314336819601	0.133385858737116	1.03836810194452	0.265883108117779	-0.522573439432703	1.20107870465628	0.735608714158891	0.729677926756864	0.749060075079872	-0.497648461576427	0.412850771504635	1.23567498071521	-0.727332689135376	-0.181405583620628	1.75386118762416	0.145918539022454	-0.626970283553941	-0.239671280195763	0.764733337792484	0.404792538027699	-0.0234374186155503	-1.08838363758519	-0.952758491540818	1.14902504629198	-0.167440312584722	0.0731075303848987	-0.622605827292294	0.588870450892298	-0.282324333172167	-0.556309517453748	0.363559882207234	-0.0468301182507365	-0.0267546808750026	-0.540418589309791	-0.449008286381194	-0.688800029774899	-0.493045701191121	-0.205145166319039	-0.790307430214228	0.179784569007681	-0.313099635022721	-0.614061261534032	-5.4495738810898	0.178345293063767	-0.215792959265171	-1.79096414546145	-0.583332866696708	-0.0643248973458598	0.257193641514978	0.873098233077791	-1.07305049496195	0.307560964606787	0.350316950781378	-0.157025887465307	-1.36877529711862	-1.05857749365725	0.441325762029825	-0.186396183637566	0.258388592273126	-0.388857181943124	0.613322009260834	0.00943390315205621	0.0342968222198565	0.615046175509914	-1.37976239057795	0.651762577128749	-0.953191800349724	-0.958722997134485	0.150977832763625	-2.4977973538421	-0.473020043239191	0.531214512727091	0.873173842425386	0.198525075950257	0.00885335496511126	-0.244966740802455	-0.326109792639913	0.144272710840225	0.0610606729996948	0.0719818908251505	0.843547684669738	-1.33122622104062	-0.682203829559959	0.97338875909794	0.574421858148517	-0.238063125002475	-0.285562600712188	-0.678055401727449	0.636344960487273	-0.385428161245793	-1.42765958565983	-0.264231169652044	2.20948495224116	0.834132221879525	-0.884555643328706	1.25617748259196	-0.0432596641528399	-1.01163833449186	-0.386825853980107	-1.01295805384918	0.648977710043946	-0.54308522058332	-0.0360120449986902	-0.42765345903746	0.96733503977175	-0.844671874710007	-0.546069787493832	-0.68140122580788	-0.0946575142277193	0.285914861700018	-3.95252200689285	0.0705515808161186	-0.299115584736949	-0.752491998203274	0.424105985643342	-0.552390544081421	-2.50194568275289	0.755657718574278	-0.712409141621886	-0.168598508851358	0.194333998538776	0.628494453591596	0.40626404454439	0.0532872625568166	-0.651369519385432	-0.790503630707602	-0.258763802697755	-0.420950599980327	0.427113158390696	-0.469075064167217	-0.954096754304199	-0.103891094801508	0.0609457019326385	-0.399821381821577	0.890583446059509	-1.22825396604757	0.38723518315924	1.35648119345082	1.89719671760194	-0.742123319783732	-0.056384684622596	0.165744776100996	1.24393067056522	-0.697724316052622	0.16258108084476	-0.359878537405769	0.183566851028626	-0.235527558717181	1.18814707688427	0.474624923958804	0.451995117900248	-0.705830381042338	0.369248891959479	1.11512520848575	-1.24776149160693	2.13476694010578	0.19563270981221	0.749067913034796	0.423967243647069	0.632822578867134	-1.72584246956246	0.856015114960058	2.38289831126736	1.82410128639779	-1.47704791736898	-1.54102404447916	-1.43682292858883	-0.204991560321163	-0.884702118266836	-0.47290241408711	0.369236581314944	0.538998415690198	-1.8621332089943	-0.338454413734082	0.86481955693928	2.23000768464569	-0.160546169175434	0.326651984237211	0.35506184025503	-1.22705406720218	-0.290366105174283	0.375448125318219	1.08352311452553	0.404101836712882	-3.79532162608919	-0.705694416020306	-2.20617620919098	-0.460418997108623	-0.992047153893463	0.955705751033836	0.0571834168472443	-0.116266589721521	0.778241044553913	-0.545165593115547	0.76253241621793	0.618723552634116	-0.0472096670517484	-0.10908716432045	-0.11502855824775	-0.424090134009751	-0.860583306979363	0.428323071043772	-0.229940751783882	1.51503014506958	0.431762127536274	-0.722850300995354	1.42360123034032	-0.382392444738443	0.59703698900915	-0.313264135832566	-0.261171059982655	-0.228912746987805	0.505564803216783	-0.818920340454072	0.384528760983291	-0.336752482811422	0.616871160910667	-1.66891491365157	-2.09089949490949	-0.0225361358745509	0.0227322575878716	-0.678646302960102	0.362085656761413	0.45585802329436	0.23197077468524	2.80941652408292	0.0805320003479433	-1.20205917007311	-0.447706908082962	-0.731082295333144	0.531618740739837	-0.557581095772793	0.220525628634254	0.946589490236437	-0.0836784772532385	0.690421590148935	0.0697043153872362	-1.6732009372558	0.987522049084293	-0.266328536749762	0.183770071992135	1.17567736323672	-0.150463998104453	-0.628522768461634	0.739289504411312	0.99220520288293	-1.1773529406706	0.308847175845158	0.632640237568503	0.4610828826037	0.130970056048442	0.946055501794238	-0.33127109710346	0.453902276024207	0.490716494233484	0.16373995187656	1.77847903052462	0.544054466871426	-0.73081776913109	-0.542118690182688	1.11589209108534	0.698363198176008	-0.55097778404593	-1.40101941641265	-0.0617629937549868	-0.111892176866348	0.70204108559139	0.251182484983238	-0.707675504669406	0.173455507127267	1.1028412477907	0.829919888314583	0.309473090405963	-0.973684310242954	0.0096831698788306	-1.27854155006776	0.923240386941214	0.945240000891911	0.250264082208213	0.233097832388011	0.240460521751256	0.737545549889003	-1.30728359301436	-1.03916632346019	0.165461626256894	0.566420362601789	-0.0976869733969698	0.273808258609381	-0.64233290426118	1.83543145923847	-0.743581377810462	0.33792481143734	-0.270076663660208	-1.4774522651446	0.184479989765232	-1.06372344659076	0.958064158131203	1.0617951249577	-1.00233328712022	-0.304143868738206	-0.492851998577346	1.55551755844495	-0.308778847922754	-1.98056799277416	0.546178256696073	-1.10037937769408	-0.243493676903149	-0.366484419165322	-0.835525353854368	-1.21511084713716	1.15007138161791	0.140719978731234	-0.646138290514641	1.36668375834215	-0.474142962841411	-0.683755734014841	-1.23034888157241	0.945788444048106	0.768935377701647	0.253605806818203	0.93570253592797	0.52503585422774	0.102773848957919	-0.767517335858205	0.308711386491516	-0.590932619598403	7.13837324596307	0.1018858257941	-0.741851719538618	0.558884349538121	0.146478552648687	0.404517798337054	-0.306222044144583	-0.182871921661569	-1.48866298705069	-0.514349352099597	0.0736255138091708	0.717472525867985	-1.02113470618925	0.628245288496458	0.136276006245929	-1.19567602218821	0.0672819137092627	-0.196688557742967	-0.411066415077734	-0.162668028160018	0.768169033185102	1.23641021460917	0.738987628305385	2.92114763159712	-0.926610759874159	0.486981132407955	0.101041239622953	-1.05168076591535	-1.03867574222854	0.419440544368682	0.44095015126849	-1.68683568261441	-0.765233615555836	0.1191417349108	-0.824360737758954	-0.158309708382765	-0.222420046853505	0.00695833826113491	-0.967540163072381	1.79321495290556	0.588783447659167	0.195529973001958	1.59483009760409	-1.63970599464735	-0.192229482508784	1.06596613778947	-0.204211206057145	0.169851370326846	-0.381481517203919	1.13920365416628	-0.305110652525121	-0.813640525384634	1.60597487066623	-0.0533462610643572	1.0186900258314	-0.945030553606934	-0.230922737548103	-0.533046376069291	0.858821805955964	-1.66164687479895	0.974092482136008	0.874628060388279	0.448404543935205	-1.12630978159084	0.23299586674207	0.539664951218361	1.01947334070393	2.90921419863538	-0.44248530455297	-0.362223782347411	-1.59400511983777	0.705444820101319	-0.0483996338149731	0.926943212265042	1.09615802353281	1.56075525877814	-1.4953833890713	-0.73062348509848	-0.399795448870697	-0.0413880939845772	-0.0718654734282025	0.192172128498503	0.242309501038594	0.384635234892007	0.147038399124735	0.461235315716226	-0.757031466181644	1.24488939507277	2.77445264815165	0.446680906996727	1.02073006293862	-0.934495648791055	0.0798975573140289	0.618263067255046	-0.0692888204763166	-0.488424221805078	1.59522080034059	-0.0621625231061343	-0.62921476765007	1.12181508119131	-0.547665273006408	0.468003797451633	1.06068125719198	0.952806843500428	-0.454159747509705	1.08362310344413	-2.75518232488068	1.05877941780273	1.621570831904	-0.707169165193117	1.10781976622678	1.16626511041714	-0.811614678697489	0.388081320423039	-1.22170051378583	1.66159729021689	0.574536207370467	1.50486270326676	-1.14100995829484	-0.29606530122236	1.33420315765708	-2.1453231100025	-0.635269785662441	-0.218127829756337	-1.99809270494797	-0.741260729846395	-1.07973679148684	-1.46539565749574	-0.767331445942629	-2.05489419653367	-1.47042200248219	-1.18747371437452	-1.24119907637798	1.2632985507738	1.61327493826528	2.11431643469419	2.93290405385309	2.54562397352988	1.94685579892227	1.71440758232908	2.9017698524906	1.06959445616446	-0.363988144645168	-3.63970242347225	0.140507904202918	-1.07019766051407	-0.493965446337876	-1.25466652554444	-1.04031527498214	-2.02243924223925	-1.32897895658285	-0.0501184329125221	-0.467180461900313	1.46299473447015	-1.26255380711568	2.06368391472781	2.36818906641619	-0.565323999519305	1.38473773217815	1.48694025280613	2.21665839367149	-0.563811508817619	1.35582893603921	-1.66618649526298	-0.335247409679027	0.208041273114442	0.152268905080078	-0.303532776541352	-0.106221791230928	-0.876267892106239	0.46716700929875	-0.0449714111220851	-0.438149841096663	-0.864400374379569	-1.5938359273853	-0.43641042818372	0.755198396081605	0.850130696548808	0.733084340218043	-0.275035662506029	0.0605815988136597	-1.53351935687669	1.58677152418103	0.81824628460156	0.826912672346523	-1.17412394090687	0.0488335797974966	2.02515571403168	-1.20545472436616	-0.00246607995587199	1.91410046914732	0.0843213511096407	-0.991418400823228	0.76162889077752	-1.54392145003191	-1.43633546601776	0.300941827836107	0.0520337063579705	-1.48735784955993	3.14160733743013	0.821807499418296	-0.366468548173816	-0.698683524663582	-0.237307598859753	-0.595218155018955	-0.329890160563984	-0.868092090022845	3.62402986458889	0.299684109872461	-0.665175708328747	-0.0342850688481279	-0.746454027058467	-0.801002155138633	-0.010668549526679	0.254188646404087	0.307371586844925	-0.0678475698320626	-0.186179712733343	-0.466346074936939	-2.34437023788612	-0.974359549700543	-0.666596933679601	0.498365794455001	-0.836995670828562	1.58237218615518	-0.239278965963855	1.01758098523251	0.282564016479908	-0.0173275356855871	-1.57037362328792	0.313284736814934	1.59935174622051	1.09779763339892	-0.490598109203867	2.20903795389548	-0.812383788605847	-0.502788884512838	0.628938742880133	0.455432728209537	0.181568155060499	0.00552325673380971	1.73103091018484	-0.11848980173393	0.444673974113989	0.308802326738645	-0.719363789061419	1.07500437363152	-0.0249098568176361	1.79511968743457	-0.445948180708222	0.794397584072015	0.0886380762119995	-0.721319119884452	-1.11254591782874	-0.734424649180338	2.13216138163776	1.04309437648503	-1.69493605653644	-1.46634480983769	-1.9819354835012	0.737977255967988	-1.8067224939767	-0.602342168944595	-0.341351682502973	-0.319098864380246	-0.887786059250781	2.13835767007646	-0.5979803525424	-1.16373500243221	0.937671559142265	2.59176518354188	-0.782528923678239	0.31752416151671	-0.20754687215926	-0.285616195007998	-0.0370410452107354	-0.111892012919357	-2.42317286340407	2.65957921509784	-0.0176613569240647	-1.66205275935938	-0.274910792309683	0.54393301106788	1.2176370761607	-0.86304029792563	-0.294463637657354	1.4006105213944	-0.92896829636306	-0.6809492294044	5.34987394740005	-0.0347016799735993	-1.39347762938334	0.0837847815537127	-0.856592812326201	0.409965834660659	-0.800614129600822	0.255792952583395	0.596101433268676	-0.315595738340187	-0.0460444535649837	0.377216024264308	-0.823022794056322	-0.791089429229765	0.730681820357844	-0.461213383248416	0.123064472890911	-0.462311618040199	1.94534550604528	-0.13210797197678	-0.506826394037092	1.7627408651915	-0.476655344680816	-0.163397651103959	-1.41498790157781	0.150927910723204	-0.247206052058619	0.339999424404287	0.366436800800821	1.31182124852876	0.994441894108577	0.635959696922859	0.285925358858266	0.647294363769364	-0.143857646904915	0.592252326377808	0.822819813190223	0.975289452066291	-0.0891583807670856	2.06988761429342	0.81761612677379	0.697139217156112	-0.672669004459331	-0.457727616569413	-0.763812317089876	-2.75157789910245	-0.0638470862849386	1.49918540280351	-1.66008814138302	-0.121656011327471	1.34176749858367	-1.43717573853781	0.507019020685779	-3.17872016227254	-0.54396514954709	0.575808533882699	0.783822708061108	0.899335456627304	0.411615624042139	0.947149167991164	-1.170991326172	-1.17978850014392	-0.593867988488852	-2.25801642118022	-0.702174158357521	-0.687343273628493	-0.554510917180964	-0.0746697669784661	-1.2400361601332	-0.836285129873236	-0.724140042878716	-1.3476326931131	-0.464756160658004	0.865195968416511	-0.505756252534187	-1.1161911856187	-0.971239681630106	1.10582498576256	-0.0599288753432815	-0.81662448374924	-0.309960958627296	0.861175158965755	0.589814415897676	-0.174557002025446	0.671440781892457	-0.819147345595981	0.7416668866789	0.299819397857334	-0.712367041411492	0.754863663810651	-0.533393653383695	-2.29079288760182	0.123148028014306	3.89171820025165	-0.532189852091655	6.28015922389911	-0.566132455790569	-1.17399543997908	-0.176482607961375	-2.20106705397181	-0.105318818624587	-0.734393393767977	-0.0963062743263228	1.49851954168603	0.0498869153418495	0.0272906136575553	-0.260770526455991	-1.23789482772359	0.803038635851868	-0.650355675544229	1.0863357737436	4.1110237214009	-0.225347284749142	0.485627472483847	-0.294447655976193	0.956758207965611	0.963312887183829	-1.5989468586081	-0.55328404333932	-0.614421374807788	0.926970808743442	1.58028699742839	-0.0661721643722011	-0.214672774702666	0.142288645831909	0.0246795480951248	0.00700106547752501	-0.756731375264335	-0.122269884897774	-0.86738321808756	-0.035759565319502	0.153904336283712	-0.310624741768051	0.706816190739744	0.96462376016952	1.64058849709637	1.74917504648512	-0.21125308124093	0.28338917605262	0.800022212522201	-0.484664241225678	1.09326754027632	1.5631598097418	1.24799222052438	-0.895515662596375	0.321850212614995	-0.679015188205804	-0.792618192724291	-0.905566843901224	0.288559306761814	0.307410897680247	-1.36715702588468	-0.0140013944237483	-0.338011299212361	-0.470863404995991	-1.39705085447394	-0.858615200466923	-0.450713006599213	-1.81842995201174	-0.0762846249440447	0.521327978820965	-0.0389077496561499	-1.00453799493642	-2.2064580721869	-0.516627205841658	-0.604631496063975	-0.117770460758599	-0.384551008004218	-0.264572171399359	0.232370767370013	-3.00520046386575	0.38640841088678	-0.0333712312848515	0.569314884712343	-0.736796163825985	-1.12795036834134	-0.398498315795331	0.991510213038427	0.041478196230864	0.0836251156299775	-1.49642735824966	-0.597120455489896	-0.157304689140009	4.94619279640259	0.714794884542815	3.28843385605186	-7.00967981719639	-0.243909332057351	1.67837637866416	-1.60393292957357	-0.134989355724536	-0.0698979144547827	0.784045284436051	0.540871044881387	-0.607777591438512	1.98364373690946	-0.211988954491533	-0.629360580131946	-0.425902388977277	1.14462360236136	-0.986402726731111	-1.05281049509309	0.328005328608586	-0.955911160587266	0.769354473341077	-1.51161047355679	0.806089522634329	0.166552738604496	0.638273798375254	-0.937391665317936	-0.477888306702612	-0.594029691488208	0.177737496464063	-0.419168410227421	-0.649516577230422	0.69190254256812	-0.582883830143043	0.78192179739379	-0.404002727446525	-0.51465901857682	-1.21274732248811	0.296620605607085	-1.64611707084293	-0.331117494082113	-0.435666549206596	3.96917137839731	-0.402863828829002	5.88763334868208	-0.00669412827446622	0.751896873895016	-1.04788547549625	-0.624968478428139	0.828172427883975	-1.37425849731528	0.516145264353743	-1.23468466318034	0.646081729158208	-1.27603246532945	0.00942598910050611	0.513433821558021	0.0513559386203332	0.538773483287722	-0.632144207609036	-0.208748491047237	-0.119767806592864	-0.550857279289021	-0.883291192847644	-0.628907621410008	-0.0687394271864337	0.136446381754318	0.0558878931628977	-1.25050968728844	-0.118747418763473	-0.967006790390702	-0.955533883404108	-0.0519215124676413	2.61108261532026	-0.307246782506236	-3.0061058533807	-0.252884875804068	-3.04834376329643	-0.866316435624723	-0.447478629696568	-1.05876959306358	-1.16948851806141	0.263281727508195	-0.66787037357477	0.883233466828479	-0.176321796688684	1.21970569020423	0.192317996267706	-0.348499593439094	-2.14920125776434	-0.0116049665427618	-0.239868808747844	-1.34262222407275	1.42516490690819	-1.60568747513598	1.89795254889088	-0.566849967770974	0.8123847709441	0.884875350546551	0.00639382382886814	-0.43242036791015	-2.51764643486725	1.71950910058442	-1.52559215477709	0.803394181074419	0.495736652273359	-0.628439367214288	-0.282234025583657	-0.110953801243683	-1.01878312337446	0.703539344475131	-1.17250436080341	0.403529749226736	1.05681643560516	-1.33576653702135	-0.902692912485073	-0.393782853178126	-0.513363789049792	0.180747161919939	0.35042623645355	-0.142659297708774	0.359655265818484	0.833655932054836	-1.73308868821499	-0.666565667775792	0.163790148294607	-1.54420602976311	0.0598483825395115	-0.133861170781369	-0.517033008638465	0.0503811274736554	-1.64697525445268	0.76208690280428	0.444159862903414	0.32062657219692	-0.00729844538517544	-1.03430239379287	1.23613268562445	2.23403698642145	-0.2304331074243	0.538963472782247	-0.202629523519351	0.470431121672771	-0.0714489998720712	0.35538608709177	-0.0410391549740255	-0.938475358863116	-1.19264469584882	0.663946642479758	0.845373410394654	-0.212319143994101	0.0734947166303978	0.60489156260373	-4.264725218618	-1.1994922993328	-0.822876932088885	0.394683970810604	-0.644760090459872	-0.841938305285405	-1.03779634617334	-2.37370734459465	-0.672493958933813	-0.798251659722409	-0.783346355885497	-0.501045411649494	0.184780163652604	-0.246850455974175	-0.369046612670154	0.195433824669093	0.646894861689819	0.0584621641529203	-0.560606663815237	-0.39517242844671	1.13390502897132	-1.27471192010368	0.659182456378733	1.38197473480003	-1.15967113060943	1.71032658625013	2.17093485713081	0.604900803153641	0.249160900228869	-0.291321912053012	2.15916923186247	-1.16202837465567	2.54047286000167	1.52440544554318	1.33783926245387	-0.337843693900665	-0.105656990193041	-1.85180674451488	1.068371812506	-0.0369667076793701	-1.01549817490141	-0.466381367670774	-0.240248334299963	-0.550829599005486	-0.753069146634215	1.76499856997611	-0.428757653990804	1.93409736402947	-0.54103183762979	0.770709960239542	-0.202160843191334	-0.0792852245116726	-2.00597862742183	0.25666026926252	-1.79507644546518	-0.356299528175298	0.976174954679009	-0.457654683165453	0.448319859728539	2.50332300866605	0.935637658180438	1.26911319263205	0.56623802121281	-0.981089591547802	0.473132870565499	-0.585904684595218	1.38578051663808	-0.276149982759229	0.803212002501305	1.14534138322305	0.110068526074532	-1.19672170457509	0.902364653900843	1.6019486385569	-0.75213353166074	2.36876301974738	1.26023055801507	-0.628373769124943	0.0310776065754217	-0.732546056591274	-0.0864197288162201	-0.544482740538571	1.32570188102205	0.887891575434193	0.338869425971185	-0.770205117243842	0.0254786236342856	-1.01971686052675	0.699281973919923	-0.256754671873752	0.0994726848984159	-1.38450090134278	0.834676406161079	-0.0572218929468438	-0.204174567525723	0.071794985032194	-0.252888667072219	-0.0637445179805253	-1.17095192521484	-0.866172620798372	0.242012358396439	-0.227078261053498	-0.29427300736859	-2.85574662540226	-0.0697033428179485	0.709947549225253	0.000363164185496193	0.719991489845991	-0.273533218606042	-0.398129598630284	-1.42371008052304	0.147068694231637	0.0616982474838665	-0.292259566222143	0.396446468811144	-1.68097923380121	-3.92787717901476	0.373565772130346	-0.830220900579618	-0.88576244176735	0.0834600675543803	2.41599373854885	-0.273666353290018	0.964850398449898	1.4326875730913	0.00956718136702467	-0.0158987649957058	0.44687827163296	-0.288793861850404	-0.00901878301701206	0.214453514171828	0.216824543974178	1.5852496283875	0.263930754191129	0.459012154794463	-0.991232976916132	-0.0190879680964747	0.644965625986416	-0.728934064975725	0.134476873639801	1.11099348625859	0.311633579436028	-0.719500639331607	1.30629272646003	-2.05609755533632	0.5778419211202	0.716977017023229	1.73367362097007	0.887957704048623	-0.0162912071058165	-0.41984565703058	-0.470091548348134	-0.411331900461604	-0.542365530549727	-1.56407904827104	1.89075704612173	0.617814000141236	-1.86232552001342	-0.701763830836395	-2.25279594778257	-0.578881841884441	0.714227737698962	0.198648692147784	3.69466310560698	0.0132072312495413	-0.512787665489086	0.306079382993375	0.891872140777984	-0.647481330577069	-1.53001166895487	4.67788082042372	-1.45894038227238	0.316477916788746	-0.978515793431414	0.166699354906783	1.16875729831624			-0.414614169656366	-1.04247093548554	-1.03382428827353	-0.608047167057378	-0.732135310102437	-1.56451667586086	-0.959365755216632	-0.404145474780536	0.165503520490604	-1.2906413564384	-0.480662218752755	0.58704660553929	1.02313843800985	0.538803969972777	1.08634453056647	-0.124219671132271	1.28081165177475	1.58201454153087	0.647180740918951	0.278665096145519	2.12255299663133	-0.178400016669189	1.6692291255987	-6.44162500220571	-1.12105174850583	-2.13820157497496	-1.20591591734937	-1.5909366733215	-0.384189449168658	-2.73471630686539	1.46409811328858	0.936231646098234	1.57951401044121	0.190564244940274	1.40099191713549	3.96248829955056	-0.0749485785901178	-0.580850794306653	-0.669614405648909	-0.766483084970391	-0.644034051731779	-0.249174897924283	0.167682756442191	0.449134453674515	0.861073874127411	-1.16778369288642	-1.37322401860519	-0.0985953910685169	1.13048758755846	-0.420677086361227	-0.145713340541919	0.00414820375130493	-0.0636992919158142	0.492154406313566	0.108081142164829	0.574975097685439	0.758082618517633	0.289599080606392	-0.618689388585407	-1.14390990443888	0.105980914860457	-1.70929078648468	7.64929744825174	-0.365592886374987	-1.20922051112838	-2.74694893461255	-0.499302925083952	-0.314932388689784	-0.0172608083479075	-3.45142474771278	-0.896967886671264	-0.141136934324994	0.341802690062328	-0.617023247515924	1.09282024429953	1.2374248405193	0.600482885928599	0.113195107386628	0.480118975562927	-1.33395790733358	-1.3003217046364	-1.30218957758368	-0.0996471456471073	0.172385104397502	-0.0929299772855365	1.44546623015487	0.0483819169482694	-1.42530521051558	-0.127523437349243	-1.68857955600716	0.663542110366039	1.27836090488844	-0.434412878503908	-2.24681783276645	1.9843709579176	0.842680021561351	0.859282631570795	-1.13406897532796	0.465528459663094	-0.52131293012927	0.203042883451917	-4.32867845258784	-2.37650584001686	-1.34353867438617	-2.59326659913828	0.748460647166738	-1.04979127917875	0.00100762444791922	-0.702905380990773	0.47082141722203	0.265877394536748	2.35890762102851	-0.0255957848630062	0.151143685640399	0.616141639706686	-1.68822674932864	1.9151943690808	1.17473756184394	-0.0240913334047251	-0.413691117393535	-0.967996744813064	0.0478953450762999	0.622745425153792	1.16398986675059	-0.858425477776909	-2.5140213402001	7.63760610919258	1.05651743908621	0.0757304213098906	0.396656660846017	-0.0938851839309656	-1.6252793111876	0.795299259261719	0.4302123408441	-0.987839427416914	3.82502061296762	-0.476944074074253	-0.0952898368494679	0.268193768846281	-0.657871614986941	1.06537955819229	1.02219989851485	0.16570227184662	1.65346201336297	0.284668684898012	-1.30340434889212	0.630813220393783	-0.338523418579234	-1.60284356000689	0.256685190210347	1.53933365730597	-0.0259483422427684	-0.105546652325965	0.392886519124559	0.271061718795543	0.134849413861313	-0.399733992417843	-1.16342477320821	1.9663342297714	-3.76572893242307	0.292931449319993	-0.485906437089597	0.775937046283943	-1.26971417439815	0.488397985241787	1.28957320052924	1.60308691700566	-0.195355291634122	-0.804486248638188	-0.286899083924215	-0.848976782735707	-1.06009433806636	-0.0246252592400484	0.365916177202693	0.947989552016894	-0.759248756245776	0.861373320723704	1.10823734171333	2.17542483972136	0.571473594312899	1.29854521497592	-0.602047014950561	0.0508059532068654	1.03612688050267	-0.812497951578984	-0.145054841525269	-0.472979664127723	0.310690196450847	1.25743813605274	-1.47284007358752	-0.0553078319423473	-1.67994862064626	-2.02149381004627	-1.91665235787227	-1.11434497911973	-0.128439377811989	-0.227051966012512	-1.8812283288541	-1.59437921846299	-1.38513860387654	-0.266628357634507	-0.246488804128046	-2.65946498767798	-0.790773520137999	1.28294303240858	0.106874534910411	1.14103690843819	-3.29283362892357	1.06551588183394	-0.0693578075515742	2.12590902570825	-1.0174310945395	-1.18395538878105	-1.05787743226245	-1.71761735469706	1.00596045907642	1.59533409874805	1.43273955102627	0.0920860790523273	1.99054893854385	0.338361555231441	-0.494154094234035	-0.477918955871462	-0.646039749760713	0.788986530304941	0.51454614285136	-5.23974686529661	-0.187462952203973	0.0171283343273332	-0.84988509986358	0.550639173361103	1.55303457814055	1.39565403773021	-3.80368199686774	0.000448742212722863	0.238001080236255	1.62211365610103	-0.651304356273083	0.100328784233858	-2.96395122388915	0.501354920492627	2.62656615360679	-1.94848410078034	1.93232734140509	-0.195644270321865	0.11877669609888	0.148330667259863	-1.45279401125421	-0.0445775124842976	-0.140844976262847	-1.07516798554635	-1.10852622375257	0.161370194438538	0.592083534240092	-1.59226823477062	-0.915930021588113	0.0579230698515797	-0.347073927612396	-0.76227959385065	-1.76249212804299	-1.38090755270354	1.37019626325587	-0.799132614229203	-1.10036666973133	-1.73351717489292	2.64697273215654	-0.433555658812166	0.63927932614325	1.03251906965419	-0.467226775428582	-1.06488373599197	1.10701401848224	0.96570607592015	-0.307889272192763	0.187748757842543	-0.0722890991900928	-1.55691765928876	-1.97104538480352	-1.91831593348909	-0.32311881434957	-2.13261926645658	-1.14050204514943	-0.639829671705445	-3.35475260191192	-0.332933122161682	-1.03051925958645	1.02781514085867	1.49496226173563	1.63518425564464	-0.791923106980296	-1.03498380357038	0.730157557076056	-1.01794597407341	-1.80872074127768	-0.498535827314424	0.801038532719276	-1.29070640048906	0.417073081344403	0.420718627581158	-0.96206471824778	-0.523519349080835	0.154499337014208	-1.89499404402845	-1.03763028393282	-0.334359573138556	0.057347631590741	-1.25509731609896	1.16131020385202	-0.0906243297419357	0.55357524732328	0.960010603635635	-0.731280316575484	-1.38059359239948	-0.887932748934713	-0.63919207104607	-1.20752024126181	1.05569363092825	0.157641150499172	-0.0380305913752603	-0.128143885768827	-0.339221719490698	-1.29372472138737	-0.00808111053820317	-1.02675507168628	-0.601740546763822	3.08944721114052	-1.32811571334788	-1.91814040067646	-1.05765366064735	-3.0961744035022	0.992877989589703	1.35168165654977	2.182824672323	3.74388280335638	-0.464357497566357	-2.74791002118735	1.2402054318329	0.336590926672188	0.502291701279493	0.375478163840196	-0.971892575107641	1.33527121526945	2.71509274273914	-0.748330755745944	-3.33637975403873	-0.479414125522524	-1.33729994440629	-1.64251931355349	-0.280413132822858	-1.32715155662376	0.346510368200056	0.0426079557122581	0.491518195157701	1.64794165560012	1.87496755025398	1.14338955590374	0.310136214528699	0.482317315973183	0.843720073995674	0.172059708883045	0.0475419754630273	1.12587798870587	-0.655097056903147	0.811968602050859	-0.957198447275514	0.71237899606063	0.501917506685569	0.200267728273441	-1.332500248334	0.712806071455152	0.214868969558248	-0.246606505174646	0.589403760130378	-0.057289548605447	0.725753795838559	3.29033365412476	1.67606924193147	-0.295945243504804	0.41555671286541	-0.402005115261099	-0.847010506632563	-1.42234552009952	1.21019510055434	-0.189122886702567	-0.540745729180284	0.493008313471521	0.149511372673453	-0.319696235670872	-0.333993215130069	-0.972697547822235	-0.521190927480958	0.292624083290666	1.05875690663901	-0.387568692295091	0.999716307442887	0.0644546197708272	1.55274057485314	-1.56928767928045	-1.41040133301825	2.43865610522079	0.43859164485001	1.52915617125366	-1.60734372422812	-0.138016100829119	0.0593354056971848	-0.419336870333013	0.602944244115342	1.2226312004287	0.796523293259715	0.619680390277511	-0.7576700718582	0.155226235488071	-2.71441677930375	1.44170655060104	-0.608748539506024	-0.963008317037304	-0.154518729395067	1.38403506121506	-0.0650873912696802	-0.229656761354798	0.0709565423287549	-1.31489102715229	-2.50401876865006	-0.619236933560208	-0.599504937072711	-0.488725677454117	-0.177655271849099	-0.192955105558336	-0.0939152999464327	1.35075445577855	1.26813593562863	0.309923006819672	1.03461387441008	-0.487075779745476	-0.194555354564025	-2.98734478028385	-0.570897196073538	-0.273679926520057	-0.322293311894768	0.222360489751584	1.20455315886658	0.844127527072819	1.0243378896337	-0.185115359801401	1.01412267114838	-1.51125018842321	0.567556149991659	-0.529803522799456	-0.805576105735868	-0.10526670980748	0.384652954730158	0.899524441885151	-0.591158649725588	0.775934988953116	0.703568499267816	1.89260362335519	-0.451563835414363	1.23750595774605	1.17421614590457	0.508693524547939	-0.185698668176451	-2.21937137371014	-0.132916637361785	2.37454271914457	1.42071770256609	0.682627095724348	1.51239756593457	-0.478912420569377	-0.123315436127104	-0.416071870523896	-0.284743641637185	0.0207679937404283	-1.17043132800117	-0.819510341135308	-3.75874639289505	-1.20027590218074	-0.226908937157092	-1.726146047085	1.40955803663265	-0.70802768456886	0.821386350549404	-1.86761370754749	1.7332350119855	0.290207299343699	-0.5190060522706	-0.11269980418768	0.845421018537435	0.609102938566569	0.515144219783671	0.3130864138384	1.15021300522124	-0.56906917913461	-0.989282711289317	-0.663766978831432	-0.331335986387842	2.84584528190023	-0.0609174599933517	0.67545353660499	0.0910434352916549	-0.774099840712464	-1.38435276099165	1.12901811502806	1.41624645203635	1.40253164471091	-0.55507540261717	-0.0444249930588109	-0.826155338551496	0.380768856238559	-0.492330201317631	0.354315162691255	-4.87242171912387	-0.217197716955244	-1.31554542671149	0.692256252597896	-0.777239565091597	-0.098649823292908	-2.91674075170755	-0.0497963180203909	-0.711227361088803	-0.975376976416153	-0.922952311768169	-0.324540443543096	-2.67768774806609	0.126209784097589	-0.907422772367459	0.84296821728383	0.442373699663439	0.368204316511215	0.757264625001229	-0.0570405386142946	-0.137428220108921	0.0370136310053642	-0.43508391482896	0.989633681956958	0.407645695258373	0.83190672942594	0.635832528414758	0.579209817856857	-0.830728188150597	0.0991248819385637	-0.342578583013003	-0.690685507960045	0.321824562380833	-0.660789124271829	0.267989782264009	1.21209320337953	-2.06551870289867	0.248978334395396	0.613031110974112	0.752962288346497	0.772375323339036	1.31419508028088	0.928821546680484	1.97126481182583	1.25342305355986	-0.774786540993911	-1.2412890938497	-1.68037204295942	2.04987238535741	-0.651984984372026	-0.00454340498905295	-0.2294181357731	-0.366747101697092	-1.20346722520411	-1.43347828421425	-0.994845771762304	-0.823273039110737	-0.433737689810794	0.0589477590907841	-1.11749229040838	-0.792107486322645	3.15075233681085	1.15041167172065	0.670298684260871	-0.648294043163691	1.48690779794734	0.68113882815932	0.0711911804532178	-0.140021087402897	-1.55631788076012	1.69075971937272	0.513492825143506	0.667391135015016	-0.00923727683088525	-0.195632306116541	-1.39320779289963	-0.169313480734913	0.998350573454707	-0.630387225035955	0.820938848518048	0.235395973893057	0.153939559344317	-0.196710380152872	0.434895568805137	1.23347953207806	1.31316344456589	0.0856843681005751	-0.785448977794909	0.443470171212709	0.581293056682417	-1.70018987147171	-1.21439094629375	-0.10950457800991	-0.321819915061041	0.335139942829071	0.831005796322426	0.976788122212078	0.445336573668507	0.262286278717268	0.210607806007297	-0.294055198118239	0.278328845239248	0.195020057786708	-1.03788723298281	0.77646072068126	0.414135339740473	0.447600759608423	-0.0895561220991748	0.0965831937279632	0.854547967750392	0.0261353163263821	0.125660636977462	0.91309717856238	1.44559026578455	0.457300048675271	0.74883391051007	-0.886856049284785	-0.30074790604309	-0.621856766060066	-0.182507094802412	1.00031580204785	1.94995137029963	0.710728947157682	0.97007676580047	-1.33101594049388	-0.104619055474431	0.133961450265401	0.989338444973624	1.31051020693708	0.782948357070319	0.664039407053588	-0.298265857665907	0.334080342116464	-0.0959683524723262	0.0790505345341291	1.7415151994107	1.9954911185334	0.733813545488476	-0.671701965255137	-2.33488686402631	0.0606187225118074	-0.418676844108734	0.318477876534293	0.653226143583411	0.252903315615972	0.941051179015427	0.911219033890369	1.83137457517971	-0.111883571485208	-1.24863982665988	-0.514975076186318	1.21964221646985	0.179007177459293	0.630700402754918	-4.79041177314106	-1.00308294684985	1.35126605739423	-0.154325500165714	0.137571890960534	-0.0951157847331874	0.509100201716128	0.259953440573349	0.638325569335524	-0.582522468467146	-0.633483425257542	-0.0586655864783513	-0.258878460450196	0.816023687612321	-0.1171824887765	1.06346895526525	0.0467165707656021	1.81879056228974	2.00260248788425	1.20451858983562	0.500032906116591	-0.46090084402947	0.488356773603986	-1.10873232202043	-0.731994661398537	2.09271690348159	-0.444030861604349	1.17883757297921	0.260220006703535	-0.644981437058296	-0.224014011746539	-0.939931393969971	-1.69302745666242	-0.628898715039772	-1.02629572766755	-0.555862960967313	-0.720552568808265	0.0432470449644417	0.237256482434653	0.459109665264649	-0.039262374896532	-1.06757851980283	-0.0576347992054789	0.610134908658477	-0.13966261832721	-1.38691609340724	-1.10610442201755	0.477244455271065	-2.86008163002953	-2.1583489754852	-0.776720268798567	-0.331645218554775	-0.638080435369867	-0.420845538309259	-0.185208360013553	-1.11390210966844	0.521486193479915	-0.329434861296919	1.38401866841809	1.75268024889123	0.07896512880885	0.86742378043602	0.0751502048753674	1.68148353721501	1.41101215039277	1.81677684081426	-0.240071122686244	-1.34954260705484	-1.31252312406813	-0.960438096817798	0.736871666937816	2.59223801831106	1.71791401671655	0.436665208233305	0.279842193337752	-0.603164080025193	1.64256130969698	-3.15097299686918	-0.827305628823568	0.530102704298257	-0.582209096465977	-1.89299523863525	-0.43421316486412	-0.892352430484828	0.320924539262392	-0.0892792217130191	0.426887118095805	-0.440237736633613	0.0645769730489212	-0.283203677593716	-0.18737209439679	-0.655171575819765	-2.35591183008088	-1.19172579859534	-0.718073310290124	-2.64931212741732	0.850124469885616	-0.773660851854968	1.84295160308298	2.17643176515141	-0.0457314616543704	0.90426479023267	0.382207451996239	0.319576832881975	1.00534825791774	-1.03137625586496	1.1322669565648	2.09970629171926	-0.480729623379034	-2.34375286927061	0.0644153173390978	0.0563807449812328	1.2520573975531	-2.06729660089084	-1.91718764060729	-3.86450498814515	-1.06707568227825	2.00106881387864	0.679040293588427	-0.847102657307785	-1.84964432798417	-0.0574238631123158	0.216143181560183	0.622234827962522	-0.3005894381206	3.97321762616193	1.13343693154158	0.0174612578414077	0.652872097378952	-0.918817515056563	0.542388499594371	0.0484266673805991	0.16379569557045	0.897725219466148	1.20991964544513	0.14259795834511	0.352805555219589	0.224210088018086	-1.70637084684782	1.0340433244898	-0.0230457385015543	-0.239159730592938	0.202308862883019	-0.554294589157005	-0.978104491566608	-1.06120596295082	-0.966930180776386	-0.0758411311371419	0.433342635247392	1.16064371811863	-3.26997226135565	0.52198505760935	0.758570275216893	-1.02633917917899	0.218025641618144		1.57665859488832	-0.0537144645381448	-2.72106461069423	0.258561268914145	-1.66350272564603	-1.87919548990074	0.0651961029779702	-0.88956177263749	-0.614229102679649	-0.46518499777562	0.264557367336838	-0.68357797857044	-1.07310652744843	-1.25848157009677	-0.271854976616827	-0.445218736570458	-0.834786121242397	1.22265882125872	0.660491644522128	-0.595166817647414	-0.4346892032794	-1.08687895684542	-0.264038448802007	0.00462389533935242	-0.392558904549731	0.826818011985826	0.179127709894296	0.190160221283197	1.03568070344515	-0.043927072067413	0.162821604287187	1.26913842912466	0.682844309512352	1.4246992104313	-0.269737527405818	-0.663858700507324	4.11338115655664	-0.685550074390322	-0.499210584571694	-0.104393984038908	0.561160248126602	-0.21710915855426	-0.0256905477262218	-0.431740569281255	-1.4264558509478	-0.570649128778954	-0.603736654795306	-2.49349590607984	0.867022226945866	-0.0413377836841284	-0.329863229019949	-1.57135930837599	-0.131974598586383	-0.859551082547162	0.845814903675916	-0.224962637379463	0.386662846434329	-0.799253370609622	0.422850635266814	-0.159715748333001	-1.00553723107509	-0.081481018123652	-1.35247253160104	0.591066955601943	0.0802291022974609	1.62612841928326	-1.36380223295249	-1.65035345157928	1.22182046385784	0.0744996862647184	0.50031056704856	-2.81962995850845	0.759371405251637	0.724939985018075	1.95265062458123	1.17063825195497	-0.347402863200088	-0.491263546258766	0.660138683760786	-0.541850610224652	-0.14929242929097	-0.172494931653688	-1.39482004195246	-0.135095477262698	-1.66208097400626	-0.0625875602152375	-1.45345721180122	-0.543402618859452	1.17918932299591	-0.104517183392105	-0.323026619945014	0.600966822592437	3.62504307285939	-0.995234219898255	-0.206579943747902	0.834311669318569	0.125639288122895	0.916149766259186	-0.687820238851443	-0.0696544794110267	0.928830089502337	-1.42386998327987	-0.338411657015222	2.30499355744775	0.575269287956063	0.11039561826706	-0.325310084041815	-0.902073092451184	-0.022504771579134	1.1889348723639	-0.630647265217257	-0.495375254905242	1.21887459935353	0.336420569774421	-0.634472298281701	0.12244983938084	0.149642184470975	0.135204921772654	0.768217416143343	-1.09599286084523	0.434894446436469	0.691637515640628	0.47222700554023	0.721140142382289	-0.405016591009249	0.831407422143692	-1.07556229907071	-0.100797913539596	0.608369060101867	-0.769302368157879	-0.458767992196391	-1.4732904467402	-0.214498939115438	0.22846189223614	-1.489835049961	0.562838136438475	-0.445742010446281	1.00048807217698	0.0470155993193202	0.48254745591469	1.017735540027	2.5560642751998	-0.292614996378026	-2.12419890838072	0.603200065869686	-0.933098248018745	-0.447956397625616	0.634723785864266	-0.320577168062563	-0.29109260167829	-0.974333551269234	-7.61982994542887	-0.492114629345276	-1.62418447025478	-1.14592123999223	0.135910179956274	-0.0590110923032198	-1.17681430960858	-0.300745808863688	-2.05929095704897	-0.327442489268579	-0.97580326370044	-0.939911552090986	0.422019269508492	0.118862105751674	-0.0687955575893001	-1.04126114695672	0.230843893548477	-0.426148016006131	0.855358901738963	-0.248485041279967	0.583445028684645	0.312629412896286	-0.306491111271099	-0.566649960017517	-0.156812429608726	0.517323393245505	-0.00570955333471271	-1.11205205699765	-0.641579984268356	-0.375423347699988	0.325635431869941	-0.000633903897386824	-0.659084183966862	1.1143335654089	-0.41673530486556	-0.0482098044145227	-0.310793065809252	0.342477059643108	0.754164004453976	-0.477658598565443	-0.0966796564940548	0.00680599886958612	-0.29841824149103	0.518887107481115	-0.996730901350915	-0.2781753580788	0.28300894115569	3.07631056257935	-0.101955067492736	-0.851224586914492	-0.377690147222079	-0.974817384071411	0.113131277891139	-0.0591357478782884	-2.21116139518005	-0.0859561978124928	0.31869234089508	-0.00311518130578604	-0.492336830607971	-2.38209579431534	-0.224673444283782	-0.597964698160666	1.03757191229773	1.01257798443055	1.04842978067479	-0.0793911464509392	-0.34334059452689	-0.0968916196291152	1.23886617034648	-0.660512345164426	0.901043701132905	-0.404389723540928	0.667561478201354	-0.370028085165504	-0.520406226197781	-1.39560892890226	0.869833680484676	-0.974401357657339	0.0323575365957542	-0.483517117245553	-1.31844336130294	-0.293469607087973	-0.228371259400781	-0.318857879397542	-0.220993426541679	-0.465488030983151	0.185317468969116	-0.036767713809784	-0.110651618653179	0.671368996988449	-0.614198815892539	-0.000372502108654102	1.2590157665915	-0.187274486388648	2.67404131486444	0.161078227723355	0.244714400864447	-0.0158145027776208	0.626770818139399	-0.580001550620971	-8.22416753899395	-0.407453842059394	1.05001007625114	-0.412440239570391	0.45921918851632	0.207605102966941	-0.178841089522658	-0.0774486554471938	-0.929907696789875	0.681460425104974	0.528075796908952	0.0930504989431025	0.608528352254614	-0.217268118020454	0.588285178907768	-1.43590437087727	-0.537199660604198	0.993558126214009	1.21082292429867	0.220585133786155	-0.871597557075301	-0.418015450069345	0.162104344973839	-1.29487756195336	-1.24584707264308	0.749673308533581	0.0808418014500088	1.75598211925321	0.503497129869495	1.05680142840049	-0.503428391527569	0.169284680672699	-0.15840533794571	-2.80831443424669	0.597204716240356	-0.637881896228367	0.65352468455851	-1.09224119459994	1.36637588510832	-0.31959747685614	1.33422402960356	-2.29876564224012	-0.208603314403001	0.432473911762177	-0.438343153138341	-0.26442812883224	0.784139854379177	1.40392839942865	-0.418185123629743	0.59814922999096	-0.369097350295851	-0.0867063332379991	-0.657901737019668	0.790895977837515	0.630005632903629	-1.77713703238554	-0.612198144320056	-0.0913832655264723	-0.95280794908692	0.0523981968922802	0.548728850138282	0.319789966789945	-0.476848955871995	-1.61579678268129	-0.362958769850876	0.357595416984227	0.550243308946165	-0.415700689391565	-1.45939660965704	0.653331420288813	-0.439468362664576	-0.0810789007717567	-0.24472335771819	-1.21647812741771	-0.0917686662685126	-0.270500538296827	0.955272744850584	-0.0459418357729033	0.166943022102556	-0.830308587177185	0.266697507932495	-1.03778216345069	0.388622986434444	0.711255458249561	0.588336739280906	0.39865811976823	-0.456688961020529	0.176624532884426	-0.418245236118846	-0.0213394944340875	-0.496150433457139	-0.538144383968775	0.203884622089084	1.38772417989714	-0.630407147776934	-1.01200105306506	0.870273949041301	0.0261836626225257	0.369957972919359	0.108239632316522	0.0831116352713429	-0.505453609671474	-0.262948415209916	2.85061744678496	0.148847452464628	-0.744022677050499	0.056033206539543	-0.0932877967082005	0.227582958933358	1.21731034128109	0.953899987893284	0.774142559779266	1.06115660742953	-0.681301980973904	0.379104123006177	-1.57671901095686	0.919934443659477	-1.37112555238948	1.54597686602649	-0.194481375056775	1.1886780436292	1.15058699466982	-0.0957414134206617	-1.90648983756436	-0.386421307539552	0.677098281039869	-0.038193136937889	0.839547801306535	-2.17476991539323	1.1487768212812	-0.153923557925591	-0.0536121362443251	-0.292383407189045	0.634787076764854	-0.379001901127409	-1.07314294913832	-0.82645455506753	0.0132679602894216	0.219663480756771	0.815438692904825	0.828226053909732	1.1948452103641	-0.1324685047762	-0.376221681287503	0.029332883913132	0.501850599048536	-0.840498133032876	-0.798520718183953	0.301362674245965	0.743310978343976	-0.189559636230745	-0.0474732040726196	0.923691185312018	0.316484352354535	0.0978814874760228	0.758086444758037	1.00827165975615	-0.981845079462038	-2.14797319712894	0.430717086174179	-0.641212294748144	-3.65261599714106	-0.373914330706505	1.93761811291673	-0.484684214695033	0.0514411686778524	0.670487814976474	-1.23911386460969	0.550828127129779	1.50827924205741	0.168260337565394	1.59304089520219	0.318771899992163	0.911436836762123	-0.352261519682238	0.981464221288159	-0.629312082324815	-0.204091019606102	0.479403865339102	-0.043984475954552	-0.838819501930392	-0.833064202887122	0.54720634918965	0.486523115925949	0.671253159112719	2.20054391967741	-0.876558444179154	0.523017594885183	-1.67403152618601	2.1765539862064	-0.619000801472968	0.512165253007082	0.628938128008527	1.34452642989651	-1.64101592204617	0.0622873993505837	-1.27600649117617	-0.544922672170683	-0.750352834904061	0.724588001440769	0.299203924810478	-0.291289825152717	-0.155252729834297	-0.567671153322069	1.32613988641113	-0.0550316708269459	0.287479029800856	0.137401879547076	-1.37838897089443	0.256941359968043	-1.19869029980396	-0.746595341677349	0.526269835107946	0.00754907386294971	0.442741158254422	0.621181301579233	0.897694237175428	-0.357530820191259	-0.890784895749287	-0.471356585606306	-1.14957782465326	-0.658998905585349	-1.87809247898698	-0.403550372340476	-0.729855599240224	0.990462120654936	1.61927717207301	0.31291165362142	2.31211226359546	-0.655221313447045	-0.697455274712938	0.21641143688344	-0.839754278315502	-0.221167362023275	0.0764005383090975	0.919695342623611	-0.103375204360175	-0.0751246266302125	0.00861104995236983	-0.309693353902598	1.28880435116012	0.207179528873284	3.5332894371747	0.130408715304787	-1.04034933278534	1.01967168365606	0.828083575031982	0.904519613261715	0.437983189276771	1.02083636166415	-0.402864550524586	0.379291118159862	0.490304345858195	-0.183765724039735	-0.153407629317697	-0.917990320223675	0.130956490860749	-1.05329095138396	0.185568790903045	-1.25921406839374	0.747210362726582	1.1661405956281	-0.070625213760771	-0.623501196539346	0.765337978297014	1.45092717782892	-0.0390153799128637	-0.511485428073391	0.450612464775181	0.8817870359792	0.310132457524924	-2.7750086757523	-0.235393062182241	1.23099697500398	0.46573692399081	1.10040345489827	-0.763236099311138	-0.36042464108989	0.334229362821019	-0.363803332930661	1.69776774504192	-0.865794472990089	-0.598093827152745	-0.9732189200655	0.406142761008194	-0.616257856985267	1.46137094050405	1.19062262676628	-0.24810921975007	0.618551508535076	0.359585671961493	0.0235431826966429	0.14855180438312	0.14965072914082	-0.688979414864233	0.87600854787923	-1.08843764190464	0.771246042154313	1.05187255601551	0.257272072267344	0.375968625552083	-0.180499177731315	0.188724054757634	0.318788104630306	-0.0340336279752738	0.469880830702473	0.632528610354238	-0.124499690736208	-0.83714228631508	0.717993089320243	-0.0409371108350534	-2.16578123674849	-4.18005306851443	-0.443644229873667	-0.299456040904549	-0.830601560126981	1.78985983391513	-0.186141021825916	0.0948507173680007	0.357649085538049	0.959816591458053	-0.584519298330926	0.345776165330312	2.5219992122728	-0.204498855366068	-0.407649221144869	0.465492787896093	0.715006484319553	-0.23889002507739	-3.46342041592666	-0.18219495492994	1.53126775875796	0.032014488985753	1.29988289507531	2.49970066189078	1.7542919117139	1.6467393466882	0.253308737880525	-0.882489577373924	1.2429922885442	-0.50289350818886	0.781281956185734	1.23629908683835	-0.156579855737301	-1.05540074760136	0.587336399022448	-1.00568627079561	-1.17447151961704	-0.697353310432482	0.0643987958224074	-2.27294345861579	-1.02922669411129	-1.16568323014432	-0.465265807113933	0.524242083345321	1.92233570068366	-0.52330166115543	3.20275370783522	4.00873951763861	3.51635894068452	-1.86083910806454	0.658575718277592	2.21187664908902	-1.15342865229188	-1.06720794114044	-0.824380620281995	-0.980535158654222	-0.365226470237779	4.11452458270737	-0.835070548968555	-0.98280375641182	-1.73699505613203	-1.32344486356553	-4.10546639425161	-0.755327149451793	0.590632860809392	2.4001974864414	-1.19396574628703	4.83845369147798	2.43342489818894	-1.23203022849397	-2.06524258291683	-3.47695170877279	0.382978529750167	0.701638354992142	0.96563492679539	2.77902215518733	-0.587806778812731	2.22594282671679	-1.77283508350486	0.108148761895464	-0.654486437057418	-0.792056082762992	-2.8788098007279	0.584098789460695	-1.51567413253567	-1.33721678753997	0.409358199900802	1.90569118536807	0.319469251848173	-0.185351858288379	-0.869735409665196	-1.22334191301398	-0.708098129718633	0.807181965117578	0.648157433888478	0.0905174676085156	0.284095982332868	0.15273972784562	0.760927226695459	0.357025737126568	-1.99788606579537	-0.852499870112977	0.558419652588075	0.106499101216353	-0.471461191455475	-2.2686349309453	1.11567766296491	-2.17079075348955	4.5928132810762	1.02252051638885	-0.477487684614301	-0.679847029761685	-1.76263037187418	0.952903464766943	-0.975706830383442	-0.394037936972994	-1.57876069010933	0.221661816686525	-0.022403782201099	-1.75316997733956	0.651746849873662	-0.113959357725296	-0.407376714067983	-0.359101670778967	-0.00785908400350561	-0.20782570544334	0.52599987453074	2.3927754557448	-1.06447001930778	7.73794197219558	-0.623113981065254	-2.14950399715479	-2.45900022322188	0.3961438176782	-0.185574997223619	-0.573077249914365	-0.713667327450442	-1.30561845943284	-0.188562220196066	0.0157580397538538	-0.510231256527162	-0.566814900633131	-0.181841845027503	1.11707969169708	0.701392056791162	4.73609706544444	0.283037990715782	-0.884252084491978	0.277204260644858	0.280125650498568	0.0456323812841344	-1.21814986382009	0.0977158588855302	-1.14474601670994	-0.0188162329696827	0.293866602382074	0.911572060007408	0.649790125936504	-0.211690196839417	-0.747829980187452	-1.08640323103501	0.349671641874479	-0.712818845180291	0.146504475771183	-1.12744351315456	-0.156974911103058	0.25368641843754	-1.17062540555386	0.586669752311519	-1.48299689157658	1.48821632345148	1.81592433818659	-0.16406303373931	-0.691478309678108	-0.254521970871597	-0.925345576832429	0.0338249379370302	0.100411596049828	-2.54611156398186	1.92544577393082	-0.26375929962426	-2.1766660791176	-3.88781008980461	-3.29317974107827	-3.19789609464182	-0.866824202994032	0.729039630084026	-0.0647060604214904	-0.365335901828997	0.466017627646317	1.47446374542999	0.918583013250357	0.185429486168251	-2.75681174976523	0.186994059008943	-0.590287501579938	0.922037374995918	-1.49214124276146	0.367044604636139	-0.999427673128567	-0.933273799912785	1.63726499236923	-0.914087065344654	-0.843589796237702	0.426846551883619	-0.0155355823934314	-1.83603508350959	-0.564198866837961	-0.814180573836472	-0.297510473492065	2.2310360754086	0.329285570025583	0.487962349034342	-0.976527100414358	1.55530448366692	-0.361433079614294	-0.712989055898261	1.52972709805889	-0.728696249890647	0.404742803106745	0.781169792055413	1.16908218280205	-0.843255178855923	0.837577560412927	0.739865676301444	0.0475163167294141	-3.34460118342596	0.605551311737678	2.12592168716454	-1.04656605400923	2.41368957518246	-1.848018801072	0.515369762764905	0.636879012310474	0.12400411616956	0.969617598747694	1.51213307202895	3.1192763327506	1.78348651906022	-0.359657310683102	0.614710459185621	0.647758258081262	0.428331372845624	0.796542792024349	0.923255620782946	0.135087680531749	0.641227858497163	0.881581418283858	-0.820882641517336	-0.773779722232747	-0.0361356759889225	-0.419314066768082	6.39664766036182	0.534439948122356	0.108439940007926	-0.299463545160249	-1.15760104753683	0.128509829278948	-1.38953748152823	-0.258943750263035	-0.295115080305392	0.39978993019565	-1.04479056172047	-2.78871602155599	1.19273774125673	0.066311000994095	0.305777867783458	0.585529459593173	0.180291838913599	-0.722652571837016	-0.99896339378359	-1.08499534791929	-0.787956029803437	0.203305511815701	1.7921272473306	-1.87641422555808	-0.124689337647531	1.04200758969982	-0.0480109867403009	-0.759149699658832	-0.0736211757809502	0.341125281322882	2.0660401790605	2.65235701804593	1.19796647938739	0.813116688183057	-0.395541004481046	-0.34355957225234	1.53541534150908	0.756313996908641	0.37242724946228	-2.02055996982113	0.280132915180356	-1.71516218122335	-1.36075944477889	-0.196914189640165	-0.102062997169886	0.401009209282756	-2.09411244526134	0.286464423454169	0.650890675818305	-0.162568241291514	0.69926110091874	1.00199304979823	-0.968327002568856	0.226859246278177	-0.127956797376323	0.68108271656853	0.452447898350008	-0.353515252634233	3.51247098992892	-1.64990207404849	-1.45829942618261	-0.667248343664314	-5.57019961667929	-1.06945770700056	0.0488432083099527	-0.276654700779325	0.47373893896699	0.306753018178614	0.171593267257856	1.43348523668821	-0.587154139163216	1.91442255810558	-0.530696436493749	-0.897499380194282	-0.634833577509884	-2.29317393098476	-1.47767342886403	0.0729566511969733	0.72823699125289	0.456477074943307	-0.00231224827136234	-0.830495648983792	-2.64016163295504	-1.67861361314319	-0.760721964984325	-0.997519362279234	-0.745576774225117	-1.98344028354759	-2.44079890986887	-0.741391569403098	0.982508091153245	-1.2608844750349	-0.591387169941984	-1.03666292629425	1.04885261836713	-1.26476765219748	1.78928734776187	-0.779233016245309	-0.162952647493037	0.0387245789547387	1.26351947788399	-0.655433786882795	0.365996604076641	-1.31115187200046	-0.771194579214529	-0.04704986038441	1.01944190960055	-0.0853229269899117	0.232798402593308	-1.90220442731292	-0.342485149069572	1.3299012272834	-0.238904390058871	-1.47164070735727	-0.111386290794063	0.287608137452302	0.556805413171448	2.13981253451093	0.920213318210957	-2.56734645830134	-1.7886763144894	-2.07156706572709	-0.61253942916781	-0.444644569297546	-0.827805166792087	0.240298455307848	-0.313150499064135	-0.39212648156733	0.573932588446341	-2.72663803871139	0.00822997047305588	-1.36353630312949	2.10513173702087	-0.686777653159701	0.346353658889898	0.27370567702803	1.23901760250126	-0.367757381497144	0.518194120784843	0.895992333436517	-0.691575816308608	-2.45715621385959	-0.139083774158162	5.54515252748521	-2.54840648772819	3.03476767517567	6.5181073246122	-0.961155294428247	-1.57202275536322	0.982214956070024	0.837702177438651	2.54832754482108	1.1360945484358	-1.73795350976623	0.513372462430338	0.607037669039789	-1.30179341742672	-0.690831872137903	-1.41159449228749	-1.23407322363819	-1.67442879376253	-1.39988952426543	0.56482577448074	0.32952879460249	0.741783294012858	0.0843167614448845	-1.41197928473544	-3.26790113511219	-3.20393195880418	0.205036546959295	-0.65361254713095	0.913643986228645	1.04154316990395	2.26888998353718	1.25666703821181	0.887384845893408	2.19506456807483	-1.16968855446792	-0.63846813229206	-0.315847776048227	0.321466576156698	0.508010705591028	-0.519300116222273	0.1330585882333	-0.650505653490436	-1.96276192984141	4.38980894890615	-4.21417649920248	3.40272705536401	-0.257734276345616	-0.275512152320264	1.18719218204527	0.264814110361933	1.67872912945618	1.12056840820924	-1.63506026699964	1.76174710662203	-2.2562213290236	0.551279455504857	0.0653583719337101	0.838174883709118	-0.975971543261365	0.268040965743512	0.0611740019156789	-0.07252709007167	0.0909467183727473	-1.29691349451717	-0.646532963637915	-0.64067694614739	-0.0419470498679949	-1.57735065078128	-1.32902613912829	1.3197921696406	1.23016148973278	-0.577457050043987	1.13671591707003	3.02179146735232	1.92449727260355	1.63517195725492	1.1257078675507	-0.57623219507359	0.110104225332655	-0.0403994401945455	-0.536671756080668	0.584234629646355	0.265589403340251	-1.02996310552461	-0.15075236323749	0.19087453723473	-0.0809464515613839	0.903106203285343	-0.434282542523767	-3.21780269681886	-2.90244855869256	0.0493530510886605	1.52540156953677	-0.437549519444382	1.34542661917796	3.0602910137811	0.629082540104992	2.36853194147696	2.22725512770687	0.261439444034099	1.70221101518678	2.29420780533419	0.797636770754116	-0.438640658399872	0.372953278041963	-0.251935229481903	-1.85322580934832	-0.0282199502669806	-0.149019257685443	0.318538251288954	-0.884397681261744	-2.37689436303825	0.796164287287835	2.22778227417777	-5.07022107310829	-0.150778238641596	-1.82769224577812	1.87260989619845	0.601983259974114	1.08329310520049	2.7858375242075	3.23183594946306	-0.720649615919926	0.257917459081161	-0.790035217184469	2.13002858156598	-0.165483050812123	-0.275726801773517	0.0323426484080608	-1.44582246816336	-0.51336844929318	-0.690700140718442	-0.69923962828374	1.8264922550651	-0.821038512085972	-1.52718261809223	1.22897233855264	-2.29569020349052	-1.7530849778571	1.89565034894183	1.28958554655252	1.99352747941008	3.39991769775875	1.52679114078565	2.44057601339961	-0.315081134206764	-0.487933210254206	2.12726616526816	0.0834514925665982	-0.1705921482075	-1.44248599665893	-7.33859883015192	0.000434687458099416	0.640702279784655	0.283912600361494	-0.132481614625651	-0.209295418081494	-4.43936248986144	-0.612213214643886	-0.0891419035160232	-1.84425215329511	-0.855797634434239	0.305497777918514	1.19584414747631	1.24970307936044	-0.126054573505192	0.064281497042799	-0.0986603675399482	-0.553816008736712	-0.816548009211623	-0.0921712615127561	0.831218587544634	-0.559155609381535	1.20246145618165	0.265677356337908	0.491137866837825	0.189826031478383	-4.02970754393069	-0.785959523477657	0.0276826319221103	1.35852598506157	0.936102834657547	0.936665597924745	0.836144613824372	-6.09650944928662	0.153460504607639	0.617380658720721	0.941952640451921	0.225716191937267	0.512893519096801	0.491536570283098	0.85888051893435	-1.28611319117499	-1.40334037645355	-1.25301534285717	-1.52721075819945	0.0540539649964384	0.0481349200696031	-0.118235082200107	-0.37618149221825	3.38981082809696	-0.950566790548014	1.17302993893922	-0.676980229627068	3.35772983609688	0.108789764437204	-0.301061485243529	-0.197426192051127	-0.078435037304061	-0.953468592702797	2.2118250310116	-0.241530117504115	-0.579694267927066	-1.81208289757581	-1.43832630404061	-1.18402743150005	0.856943407042451	-0.312775936144489	-1.37452863739705	3.11692164380784	0.240211173638588	-1.11427864780056	-1.28341813813877	-0.357046672870584	1.17274982274435	-0.733106419350539	-0.740171499094921	5.15674200509307	-0.596655867732896	-0.515860469199754	-0.106440847908079	2.12280355693577	-1.14344335448103	0.274880627669361	-2.96314003739397	-0.080981323878629	0.0699031055492501	1.56201232263522	2.39094725956173	-0.347451673512497	-1.94662158993828	1.53794165701098	-0.488067403858358	0.812353794188388	0.495882926440845	0.971170694705565	1.14808141026612	-0.508718905315057	-0.370647812071467	-0.0308306240279873	0.775561395194962	-1.36473418015825	-0.436520719367614	-2.04844031070508	2.72500395740893	0.633813427002976	1.35491654163006	-1.00176802113299	-3.10225283062402	0.0462331900669951	1.64199066217944	2.27119008474052	0.464073111266937	-2.38274364651171	0.272057570895112	-0.445512898406823	-0.460499034558444	0.655184834004286	-0.685401930863756	0.13566411044439	0.764075653592878	0.965366499254559	0.0966374363876355	0.83451133590124	-7.15355916112493	1.31154509322125	0.721577006874675	0.495148301087824	1.03044313009818	-1.55495599905633	1.91325629738635	-1.83462841023519	-8.12241731830353	-0.558118635071756	1.2588789902756	1.97648319583279	0.151856511361766	0.519588399761924	0.61530727723822	-0.358348023931472	0.499586065781828	-1.09897104815365	-1.73622946390601	0.688892598708869	6.70179833473111	-0.125156435448234	-0.444063324154766	-0.456730020182394	-1.06686563118271	-0.849483052345645	0.6766126810876		-3.02242404513781	-1.67523443965749	0.873389876795446	-0.262044152703627	0.496505568846108	0.155375657751187	-0.968001328087946	-0.200436792927493	-1.18539047599908	-2.0667954198188	-0.0107240904426824	-0.482292415168573	0.590638079760128	0.683652327685731	-0.176425178311261	-0.185977477653366	-0.551582844263699	0.578620601254092	1.34084526520083	0.676533469152073	1.75653136594139	0.976176790929247	-0.692996398944062	-0.382191980522428	-0.970541671385766
20C [-] {0}	-1.6145997063918	0.0452713539477164	-0.716113346017807	1.53936463402389	-0.168384734112878	0.180534161665499	0.0567490264918641	6.08092569158502	1.43535960948757	4.57184407258092	0.543897568684015	-0.573730818098959	2.0129868937263	-0.608627883825723	-0.563649633171064	0.0484110022920196	0.202293222315708	-5.29576922100526	-0.83159791236964	3.41054065790295	-1.18099751405972	1.35280086904301	-0.120425230223294	0.0487356374494103	0.512604358106107	1.1051747266301	0.300480765719418	0.723737048970525	0.991138099710083	-0.673724461600437	0.767865183421311	0.948390656191694	0.153937361529222	0.899626272232226	0.310871775468805	-0.725674295787097	-0.501878411266255	-2.31773113945578	-0.458441661651025	0.104249619819041	-1.69523730996426	-1.37764236157327	-2.02161542961471	-0.833445931265872	-0.598067471639482	0.4112208211449	-0.955360960301066	0.325073937333915	0.511187764744314	-0.947699864990651	2.49543303455264	-0.777193289641198	-0.561124438321993	0.317951905662447	-0.499280815229808	-1.85195559907928	-1.84980718334033	0.961663590354186	-1.99748320485255	0.388666862027303	0.959794057907531	-2.64157536170655	0.20760438968132	0.987752403770568	-0.435040197638269	-1.43231108483714	0.0747932194589252	-0.562656346230546	0.460992750567423	-0.645560035343255	0.191250214211239	-0.737140472747768	0.330320104222837	-0.922109422519055	-0.702768795101645	-0.681167106613812	-0.993211144304114	-0.034557478430643	1.84570832078245	1.29424684270684	0.135212773562561	6.46056229229441	0.264442349306768	7.75841028877039	-0.30869333049797	-1.42107241545657	0.955729846321767	-1.27387466359559	0.472332628655894	4.91577483626797	-0.261126680129889	1.42160505481459	-0.736313167465728	-0.795510050557632	0.728360607505931	-0.859212840438011	-0.084308235654109	-0.097792358589655	-0.175188773168819	-0.62004839946237	-0.039465899618096	0.990493256824106	0.468872567311382	0.305655676201925	0.103327647717928	0.310688446292322	0.340965070060781	2.10809663787602	1.1069585303948	0.578785359961667	-0.158623301464019	-2.10943375650365	1.99702791244536	-0.850785953926424	-1.12284707502561	0.527054396756289	1.00322417999874	-0.307508531837226	0.504978500356549	-0.00289212825935093	0.359219636072114	-0.900485150327985	1.34412652289092	-1.10281199819711	-1.00087311803557	0.178833804905794	-0.384980252003245	0.904500016935375	0.596674565156892	-1.62171950240885	2.10371285327607	-0.558407832269471	1.12368546705858	-0.30077943465143	-0.438077778692989	1.82575143851721	1.18776939913557	0.91050277173792	-0.201536383975156	-0.872504198220346	1.36457274716979	-1.6426305865597	0.639380049490838	0.481609290735915	2.01091781569174	-0.801428945461407	-0.793712676174315	0.154682391774556	-0.305963854623976	0.263748762961473	-1.273826031948	-0.380160417326751	0.00937466447037841	1.32700958910588	1.88114472290419	-0.465562605423679	-1.35166597571988	1.10408230282829	-0.505893418709626	7.44073810083135	-0.838926499167056	-1.23232133436225	-0.673280801975025	0.297723249636385	1.66618740800876	-0.41644169392834	0.299133721811136	-1.0279371204918	-0.594444424277702	-1.03384405392106	1.30111825312938	3.49903310273748	0.118523850809767	0.764614319848004	2.73489827804574	-0.577035132268183	0.884289925790077	0.361583911093342	-0.136857869606659	0.759658794379545	0.100571652871322	-1.78669981436896	-2.3097597138929	-0.651076229911429	0.839768115924608	-0.598443325026295	0.272606636625203	-1.6162975182435	-0.471629184123495	0.774529108292091	-0.52094331399221	-0.0687149292755415	-1.23881218808909	2.44217198048028	0.922965250469701	0.124439785410867	0.445424631711073	-1.31865062661294	-0.379910355722284	-0.343087977294742	-0.120305255261584	-0.272255333394045	0.131428261742992	-1.45759234900259	-2.32910467848974	-1.20755673061737	-0.986549360967744	0.239328201220079	-0.320893150420504	-2.89813842067244	0.0560617678892701	2.91848766991838	-0.165944516930889	0.113789437806882	-0.300537390356739	1.78354272521106	0.568463665115786	-0.457833807126327	-3.21495295627538	0.825782411833343	2.26704956026613	-0.319556509539274	-0.0496972398809709	-0.750612110878829	-0.0351128128975333	-0.745182464327924	1.36759742148317	-0.499685319898647	-3.63311762850395	-1.82373711621073	-1.2903590266325	0.036235511525299	0.829416600912122	-0.334727144299938	0.1083794134766	-0.886431228370181	0.0483500300691098	0.818801063240849	-0.76386585723662	-1.36972684704524	-1.75942857648669	0.0212178107555534	-0.509468257940256	-0.330747933059257	0.280403233014732	-2.5702518495512	1.95970080313226	1.15308074696945	0.0398973465467968	6.95122287126952	-0.608802172460298	0.625128563976929	0.570428250478683	-0.87391846493215	-1.23507794503428	-0.817131872702241	-0.46248400733309	0.13866228432912	-0.951167243714763	0.758936865627165	-1.01024884505781	0.179414308419535	-0.602964079724822	0.14610519697253	-1.24926331393689	2.02767378322765	1.50476388534453	-5.1982772010936	-1.04045617369331	-1.03563276736092	-1.41409641999283	-0.385998107592289	-0.704150830802087	0.237648200991841	1.20740197386077	0.408792629472844	-1.05599929725416	-1.0552735247723	-0.337888049781955	-0.918038864086049	-0.340936835138479	-0.422628143705749	-1.50977575562924	-1.47008246705418	-0.304926474159216	2.06224432929	1.02426130287298	1.39647586715769	2.23085657180413	-0.661340197001677	-0.884448331020317	-0.947058239791417	-0.504984049959308	0.487892621193478	1.11415961966567	-0.483915372884258	0.00879178562663292	-1.91605375962906	-1.60260747847167	8.24820705063001	0.760988563620282	2.12011862301641	2.18549952187585	-0.698257725849231	0.284341947872459	0.818294223475633	0.551885538461286	-0.62372381317118	1.184717858676	-0.125188151898122	-0.882188650937271	1.11581780667487	0.754914427491254	-0.193402999850728	-0.114136641753103	1.75043679121121	-0.65086522824492	-1.77487944886568	-1.36997189755245	-0.804440878139972	-0.506991666998669	2.18807014644079	2.2060059413443	1.27387376669744	1.22361578834368	2.37762935897908	1.88196158838773	0.449226522685398	-0.214157181596823	-0.153116400151236	-1.1884839551922	1.04357603121521	0.71754705422536	-1.45518924031407	-0.791772394153362	-0.79523491902135	1.22743736275831	-1.44448906670635	0.495856613758566	-0.178960404627128	1.56602770064291	1.10190065270679	-0.768741636596501	-0.648648646398339	-0.489705108203518	-0.299836411993587	-0.279573242946169	1.18784470930849	-0.903947897752427	0.111549358395706	0.915259380423691	-1.12762874998059	0.111870054839982	0.385341043135631	-1.17207374999341	0.174751138704053	-0.495261488579637	1.81736183332641	0.230754910240758	-2.55557135055081	2.12653946321069	0.32986429238838	0.558155559360246	0.227748096250321	0.1755754552018	-2.84490980246039	-1.11531691079163	-0.414022819035414	-0.657555071225084	-0.275658757130823	-1.17412271505512	-0.583909157121362	0.314583764707694	-0.384822346458753	-2.26424898690872	3.98642200657341	5.41830333790804	1.10446677273807	0.735707539519207	1.61854818082498	2.43704160152737	-0.625067589692228	-0.619460779170529	1.2525660760948	-1.3714711721283	-0.280239107848319	0.596883250303231	0.0339349603041219	1.93748289061942	-0.189204115184579	-1.20491350239453	1.31276810719567	-0.321703606304215	2.42014928808286	4.6694609121851	-0.771919120501237	0.727287340531036	-1.06010640956793	0.479097038169379	1.1334855719667	0.69059882902967	-0.519543376803474	0.702879989929449	0.656260114711567	-0.906417393682011	0.628711673410958	1.34957394339006	-0.791742679724069	0.355945306150876	0.958527997179551	-1.15238115594232	1.62345314346272	1.31678718851486	-0.0863554851492189	0.309600128527366	3.75038043435049	-1.08385772282342	0.505090866576664	-0.0884257620259798	-1.31747433598527	-0.821937837106396	-0.925145130563146	-0.520585519274846	0.44527911015248	-0.689825427897833	0.0792978175828798	1.28593143553114	-0.391266002864885	0.0329757924536629	0.677658345315515	1.70206146872984	-0.618419362906214	-1.52621933104861	0.0202325757744031	-1.8889995801191	-1.20400333091766	0.494009937195329	-0.2719406985763	0.148845806193199	0.317945500286864	1.55141694283822	-0.750068810030834	0.0165816695620438	-0.196067071413878	1.47266277289892	-0.791778995277308	2.7847397200525	-2.23882909936562	6.49848575319021	2.62658437612185	7.55150261961591	-0.665839289250111	1.86263940635849	-1.52118513995307	-1.04858185696317	1.83187404449995	-0.0753771066071999	-0.104047472093141	-1.20252001280869	0.213019643630919	0.454298463169094	2.68580668881302	-0.920363914352046	4.29644646711056	-0.198362071431476	-0.778126788251326	-0.596879697903517	-1.45587985404549	-0.605559638863899	2.08197756399577	0.27391949029414	-1.50385363732384	-0.799611340769005	-0.457108858247546	-0.805164205362412	-1.89599602181996	-1.31870220282139	0.101522393087475	-0.118889898634092	0.106217392803815	3.53187764241825	0.00123136527275184	-0.558215138115348	-1.22606308013594	-0.120487957710687	0.0755933433576722	0.253238602360097	0.652837972950189	0.698410127475765	0.0597704252965438	-1.02981087841304	4.00876891655156	-0.698159008169521	0.523222392303391	-1.36106620440879	-2.63944119518025	-1.05873725375493	1.9353582791868	-0.225187224407053	0.554858708614655	5.99784018618901	1.26748706285335	0.700811590278993	-2.60665850605295	-0.825374959685908	0.184092978226378	1.72528334440937	0.7915439405394	-0.852956304790364	-0.807499922004329	-0.611740747851572	-0.675413905642265	-2.11355521812382	0.909514330301074	-1.75912375086945	0.614666252881904	1.48294229491688	1.71260871387467	-0.912862062780427	-0.486480105895625	2.97208268900662	-1.36510376446356	1.43016605943422	-0.355779185233077	8.28640494131752	4.52629136876439	7.5905109431362	-1.15769689097405	0.273106571969589	-2.35869099685426	-1.41319362143141	0.721094097643397	0.131921542744701	-1.09049727277806	0.350175675785514	0.046878857391022	1.26827004444869	0.471520918391124	-0.223819924889939	-0.815169567304494	0.554553126309811	-0.807899132242577	0.725467511635881	1.95461572428956	-0.0486967637962559	-0.235846770904182	0.403979351953685	-1.14636902563513	1.19218062145822	0.990068690479742	0.704519398439822	0.943073870171474	0.911985656530155	2.44670085071718	-0.541369882278258	0.265535790295486	0.693599252655626	0.161820988569165	0.203423697467191	-1.56586251840816	0.117687369021556	-0.355973798756254	-0.747820383249342	1.04333984555648	0.748258974257036	0.333387605357086	1.99425649139839	0.27393599128228	0.916760987295865	-2.40431932939474	-1.01117000470382	-0.119015880442638	0.36651144097682	0.33191957621397	3.53344815645522	0.286081232679651	-1.04833761981307	-1.99708418761588	-1.10464113551425	-3.63224237079865	-0.801680800013541	0.011559073037696	0.649568270671386	-1.24073621278879	1.25900803438908	3.63308396346823	1.05845681594056	-0.684411724899595	1.69496224113343	0.150645097238236	0.937029318148234	0.926110605933166	0.314210341894672	0.760369773349853	-1.3416182780375	-0.262922074530265	-1.11973585928886	-0.682182035910125	-1.61496072669197	-0.203451792970848	-0.51608771577301	-3.58424894973776	-1.04814614296954	-0.550101358443719	0.141524713594049	-0.361778073300715	0.412907076702299	0.0670265618097558	1.76873505414415	-4.35518500301159	0.85668867528196	-1.2042304109431	1.01096458190407	0.298979813878506	0.895202184904151	-0.0809460692610754	1.20148037208128	0.484926591703609	1.18196201888548	0.748643142425484	-1.12954961072851	-3.05054765983898	-2.46832081851375	-1.23902655168842	-0.444662414212645	-1.29557221822562	0.0625596090852277	0.965403365957242	0.738847479946571	1.47336164654713	0.882567782186634	0.98394173376312	-0.487396946452408	-0.444426742788993	-0.636256398726984	0.124596121594178	0.951127500065466	-1.12098831185251	-3.30075415134033	-1.49456797856937	-1.10997909774504	-0.612202610947177	0.81299689858941	-1.23951873742562	0.28626235758536	-0.157300102197209	-0.713421165208354	0.888627540921598	-0.23183416135268	-1.83539992810771	-2.46440791949263	-0.639570050835283	2.11536604237265	-0.10841116633478	0.491445959004332	0.463739223613833	-0.740704242792867	-2.74157908070935	-0.566648337873706	-0.987814284237297	-1.59761920310011	-2.2082079200263	-0.747882176560876	-1.55634721306108	0.496153026327044	1.07587856827468	1.51636564617338	0.239468241391564	1.43820572608601	0.624338822581227	2.28622837552365	-0.765972157958306	0.175480808433488	-0.46466730324189	0.205510815191821	-1.5044082452231	0.451493895160671	0.28176782991595	0.340534472320196	-0.650268713438883	-0.50560319379049	2.23746974821039	1.24120100669787	0.904295801997704	0.595156717348571	1.72000306894445	1.16245922247664	-0.963651053709064	-0.47785530436631	-0.182303533246685	0.513259279712708	-1.90528127423327	1.55670132752597	1.29298520091067	-0.683610616589291	-0.343738140733392	-0.206843768063331	2.14549045098033	1.38412758760199	-0.298436021883737	-0.289071515574582	-0.482278152616104	1.50517753555702	-0.543037435029955	-1.03051003939233	0.0828722607109071	-0.00684174791752658	-2.77190312718589	-0.66169906790579	-0.164492324611076	-0.182202657690173	0.702549833903548	-0.683376938730103	-1.83556237488892	-0.961244641151851	-0.870312570515535	-0.926607857770587	-2.09689651212162	0.88023712227198	-1.06765009613025	-0.448272597521013	0.2749838533279	-1.08114994208955	-0.880518441286655	-0.501541603455265	0.988237569955807	-0.514794419813726	-0.329970647252918	0.285997260392685	-0.837452416629692	0.722128127221186	1.74881839364778	-1.42596260103222	1.17195973578426	1.34149081351095	1.37508358229762	-0.534147469025304	-1.83296404259412	-1.12545360223997	0.868872278143258	-1.62999745216855	0.472905296223146	-1.03442738984048	-2.35819682330248	-0.37942273099715	-0.743808093080477	-0.775000976056524	1.34816867803422	0.677725946193084	3.95390147450541	-0.507572940461891	1.49932819364205	0.971171338996006	0.360413783180117	-0.269470345280509	-0.28734367756995	-0.340637625642791	-0.0943820420342713	-1.09589260229566	-0.351502405639162	-0.650643159322396	-0.814681139970522	-0.362729824431143	-0.307573943157838	-1.508990649945	-0.857884549635697	0.226973211437805	0.327068891205319	0.806682216902267	0.722344188536177	-2.06912208968495	-1.71221674014295	-0.399632894421238	-0.207139332878454	0.0216669146774412	-0.391693474824694	-1.47057705366886	-1.48524971520143	-0.0743444480626387	-1.17875543355474	0.364568697493259	0.163674828569725	0.318548866498753	-0.541985193824597	-3.84250283108369	-0.175401987289576	-2.50075299110089	-0.315545789719718	0.435168460792294	0.531840580787379	-0.0181889074508358	-0.200171774472313	-0.835061834438814	-1.41092839462019	-1.8987710688603	-1.07028375631765	-1.13619747818021	0.230926087763999	1.02777256329579	-0.573785698611295	0.717063070695977	-0.566921911348139	1.4733712143546	-0.0762991642006489	0.664800150479264	0.583162306357922	-0.584673100540645	0.28390863068204	1.70495844139077	0.148143037946953	-1.04916843778075	-1.1006868722757	-1.44531680479466	-0.259648973658012	0.564998704154543	0.137985511758995	0.807551776871105	0.0515875992447915	-1.92170607999791	0.0773204118662263	0.91324570252629	-0.242438484435523	1.44910318218255	-1.40976619259955	0.3053104929016	-0.772400959660019	-0.995655073276005	-1.85968417892356	-0.580560708731341	-0.534670826833097	0.292244615484878	0.294553001821691	-0.793028145539104	0.590098340990759	1.30282972424468	-0.723566565366402	0.427385216592098	0.340368694662961	-0.493514467779931	0.394822170593993	0.0661426808767325	-0.278909261249861	-0.428991350661644	0.262841636907424	-1.31248874930616	0.668332456465766	0.535829950157974	-1.2516827368809	-1.47373690648435	-1.06561980465537	0.105998620703644	0.239603938022572	-3.2841403046326	0.516587375646281	-0.202820171172479	0.303767073089787	-0.655886916317068	-1.72239644069489	-1.35856934485165	0.18359090117841	0.756566052475798	-1.06544785194641	-0.987048885683342	0.112706340415062	0.118956242163897	0.593218893140185	0.676771503492253	-0.572431567453415	0.632791544737098	0.613130063302672	-0.356505948255606	-0.512600928767811	0.441981328246171	-0.284213320658613	-0.879496231895159	1.05625656532573	1.3310836939531	-1.18227143018759	1.36321174981059	0.715919800128981	1.04005613411291	0.54520279431325	0.984018756796606	-0.715479004267729	0.336878154789123	0.173395208905735	0.243821609246268	-0.254494331645574	0.115414664365573	-0.412540932549977	-0.317474747370118	0.593086414479312	-1.83471532786223	-0.174021584097499	0.0554621930595012	0.933270993504508	1.07880913035948	2.37342981827872	0.446449032588786	0.73575156169885	-0.0545910428724411	-0.209077292734316	-0.444797916660845	0.164129868269832	1.57962768788402	1.12291687405622	-0.432748010025524	-0.934521182183897	-1.1598858868727	-0.825887910852398	-0.584731626537604	-0.80674037251912	0.420147951842218	1.38921117885636	-1.22531284134258	0.864341585969401	0.424546615916492	2.63651681808944	-0.766516501126806	0.356672795777545	1.81377076248068	0.28116672718326	-0.774349518117911	0.519143684485171	0.059755004524019	-0.427127394788454	-2.0934697265325	-0.813959510644625	-0.989993075892273	-0.787198106363795	-0.0950048210128295	0.387597171208099	-0.402660937344695	0.0377652552998402	0.0696886249704039	-0.281696547403241	1.48344878285301	1.08613117746582	0.98162115141584	-0.112927273062473	1.8462819510669	0.287187496794581	-0.365998918749259	-0.872961458940998	0.0115020715554164	0.611998371804783	0.213404140616609	0.478687470824438	0.313608619931338	-1.86885992029398	0.516330972657002	0.792516782135622	-0.060954890696036	0.895503973898196	1.05877309465841	-1.03738875494579	0.282489294685626	-0.371734964860719	-2.25737020459876	0.399909632344562	-1.15996614947533	0.00772879013855363	0.481621657732862	-0.568895730799304	-0.22129725176719	-0.746082578313863	-0.982469114343838	4.07077268903266	-0.433223417373308	-1.2530233105964	-0.277298698055917	-0.143832036320511	0.400515136789241	-0.112056514283387	0.280790592910718	1.29393940834519	-0.713457474866085	0.992749835614178	-0.593246560902307	2.03928227039211	1.65704262689585	-0.44446075526125	-0.73244555275299	-0.477326319331352	0.541963344847269	-0.863609797403993	0.184666463725876	-0.36747015187313	0.184565257924426	0.725733896393805	0.686056775452696	-0.820209256712353	-0.336652801291401	-0.0252327062972684	0.594300521576171	0.6720447506704	1.20017982138266	0.250305150792236	2.98029268963267	0.272804074764944	1.00868651084417	0.233884893320462	-0.0265079244459921	-0.652762190396409	-0.688915769965489	-1.05447781966122	-0.699132828364647	-0.749933974820205	0.588447016745085	-0.467210854900088	-1.35098022102643	-1.40359423247378	-0.0400772784596834	0.581330225191692	0.250141205400926	0.545695179325228	0.860111712938179	-0.325727262614234	1.34309174553815	0.162871813329416	0.430985279980318	-0.283091511093352	-0.367703669846554	1.31519297815705	0.283071831896104	0.325301022636347	0.952473786457004	0.191689536839338	-1.47815404360202	0.974241606017228	-1.01970350037592	1.32112140259373	-0.447418705304363	0.498468522714009	0.164709352084032	0.228528387656517	0.929916400627088	0.321715968929335	0.415756643580209	0.433489497984477	0.386138272739845	-0.149638854207397	-2.5187474018552	0.905926451282831	-0.899441575092542	-2.96861391336398	-0.349133484263546	-0.95863208460491	-0.866555565488532	0.00751556607632146	1.62018693593117	-0.656963806659221	2.4320968558751	-0.778878223508838	-0.917413562057082	1.67290511732556	0.0403940036428012	0.473318834722899	-0.0243758654097661	0.480084329389908	0.323653869458642	-0.191497954097958	0.332271263366952	1.06321593778204	1.83009191662317	0.152164049278128	-1.12104984567807	-0.516294110014428	1.31062166231387	-0.154847532054553	0.701364469590934	0.377834357102983	0.195363804277087	1.40071469606352	-0.390638557067432	-1.137115176499	-2.73438481034797	0.864961262226244	0.26320544948951	-0.854598174258397	-1.07673935832614	0.818810783631046	0.490959298798585	0.604561080220029	0.0457349340500024	-0.341782534371994	-0.767520008968941	-1.43426021919857	-0.23629539843087	1.96901543164799	-0.0602291085838334	4.06663593605675	-1.438399182988	0.269446350697374	-0.0358411461033449	0.582482545336722	-1.46637124748562	0.868918193866522	-0.354829098865773	-0.254706235279794	-0.0220071639840975	-0.0686025036167254	0.69959117052016	0.813726305197872	1.06875128609026	0.515917345931968	-0.457344104677393	-0.111529654593639	-0.732882276212209	0.657470361480217	0.729096508564371	-0.0176389895846981	1.63691667807606	1.26929162036589	-0.932327942373323	0.873482993149527	0.139008294558276	0.264136356203197	-0.0837830965683426	1.09776151019762	1.49772074118344	-0.714997953143702	-0.765910090358125	0.428594281930916	0.730145000725151	-0.244165620788547	1.33732375256757	-1.11544303412006	0.899369895540723	0.114294119415191	-0.297903656759714	-0.953083577855628	0.258643122561745	0.158373570872284	0.740374915520542	3.40762834196012	-0.584139062716436	-0.11795849296388	-0.661735716281717	0.113885135104283	6.19057223619495e-05	-0.0662569303048207	-0.00743178339816724	-0.0555803207338162	-1.09394585930577	-0.0646799399496609	0.762226987428013	0.290510578367427	1.60921833024086	0.0462157903719061	-0.829588531924759	0.717286298769334	1.3871637286256	0.240812135596805	2.13424111331194	1.91383326457155	-0.0381080565446193	-0.717650625167411	0.455445174215679	-0.192065270451933	0.409040575948556	0.530892148815768	-0.251597503865188	-0.669827233114308	-0.459355223185574	0.624616737253346	-1.69622445388215	2.73010117160629	-1.12629776882682	0.576089544685206	0.251782157883898	1.22868473065605	-0.30303823737108	-0.573174077599144	-1.61187638655044	0.475388096983978	0.395383597979672	-0.0919198857060557	0.593172257106369	0.326250499693132	0.0249838886349663	-0.749656043440115	0.946918881044411	0.190959077779012	-0.228106134172492	-0.0671993820676054	-0.731925800392076	-0.136448800278867	0.0276947395563537	-2.07919452037438	-0.580959035411829	-0.344097029080646	-0.744074759282801	-1.17530743867289	-0.64394374424144	-2.31654046565625	-0.0857185015918185	-1.2974471882261	-2.37688659942274	-0.667570001238764	0.936495008904704	0.831231122752945	1.12846337952281	1.0593825530936	0.00957349268641011	1.07549244141484	1.38480813270503	1.20978768632191	1.16190472264714	1.88624512540945	0.328955083715324	-2.79695472976274	-1.35307789636047	-2.66693345719734	-2.28967756380732	-2.18902059558283	-1.09894916022237	-1.12604528585685	0.33962446963035	0.830612236959338	-0.1948518180544	0.824326499335114	-0.660198432671557	2.48950517331922	1.58761622692089	1.62705232101264	1.65340045784502	0.519043829035725	1.92160385115367	-1.09094324121377	-1.53680484748762	-1.86270470586974	-0.31027221331615	-0.587153577829226	-0.888583857086271	-0.728227694806856	-0.485793869979317	0.348982242083706	-0.302968848090732	-0.223026394392717	-0.123441946549985	-1.07509943231827	-0.276794779790737	0.153389574646055	0.799814394351979	-0.599558760886278	-0.657340400901331	0.654357852107736	-0.442433221670912	0.0174247510605405	-1.06001730241257	0.208439342821546	0.620920645481101	-1.25312097083459	-0.891847951276455	1.40137905404418	0.784135942068627	0.511969033537662	1.04804670794796	-0.194486512908665	-1.95126170977129	0.272348011119543	-1.03858503652617	-1.7526841512199	-0.333459726939079	1.27153027829696	-2.19939933281585	1.65255499209383	1.82498159791066	-1.3427637305587	-0.89771637099067	0.471976027260725	-0.550587112513241	-0.749373770226081	0.166221646069909	0.304169014026775	-1.30476070691995	-2.11097784591242	0.244411795887096	0.712068704583589	0.518984084859759	-0.938436958063855	0.410063897075449	0.89197069553955	1.93064308028998	-0.521676742578208	0.23409156696171	-2.18916973821975e-05	-0.0481496083053965	0.967709543272303	0.16482356218194	-0.0906231665522768	0.812395922796235	1.90333122344389	0.984761717111148	2.25172171182261	0.514275198392416	-0.682700242909587	0.231923839456027	1.36813559559507	1.12252804534673	-1.4632754256337	3.49594361463757	0.0466897799751321	2.3390656310905	0.630833969778899	1.15901246720404	1.90523826525963	0.612484210819201	0.980040136951068	0.0982889702470771	0.0254390425499604	-1.14438600740567	-0.349977875586236	-0.0979672946509526	-0.215125927796161	1.74999211636564	-0.235212638772819	0.889988710224108	0.556538024769591	-0.188485823190214	0.176535459715389	-0.505109008234951	-0.434639013348292	-0.322312061321969	-1.04145153900422	-0.190800523666466	0.279435948324971	-2.43146400206065	-0.586384300897086	-0.194881170093955	0.534678136958595	-0.103653388346208	-0.859301346771826	4.83124279817002	-0.482848877611903	0.709223408156883	0.45951301023331	0.0443665478273079	-1.34843797311316	0.440265930781335	-0.744699472898769	0.155745014175561	-0.169996408804574	0.176893513610672	-3.02250641603445	-0.581235531832819	0.330405239904531	0.0037909190549514	1.5778247284714	0.501675829573723	1.30854313228227	-1.94779050008885	1.29131748787794	-0.571972364265639	0.865346507500186	-0.630584350094967	7.88016957733876	0.314723858574459	-0.521176177252576	-1.08430559317067	-1.9684458826686	-0.249437146313668	-2.18029877742472	0.323172823947249	1.56390149279801	0.379295275586341	-0.41312563854029	1.39635097916012	0.636970577801694	0.580200829414963	0.652570499808691	1.30499975618219	1.3438409573505	0.428925701789704	1.95492696334915	0.050911478266125	-0.940708339280657	1.82673813669477	-0.463264932475838	0.672047754789042	-1.68367592605716	-0.199717177719995	0.468783474201494	0.465054392636339	-1.23462330054249	0.87667521305376	-0.571504281637556	-0.664714811054799	1.11816144308841	0.00716106447503445	0.0382366838017293	0.12921571201382	0.512683816724241	0.412802992021294	1.91761821479561	1.82469000140992	0.55510773108694	-2.54436886984662	-0.893532125642736	-1.56988398376482	-3.1121411415667	-2.79143237265099	-0.362650814672225	0.668928753260066	-1.48455177061747	-0.015756764366781	0.452775452685012	-1.13567838520713	-1.07308128089689	-2.82866298605336	-1.11348175898922	0.26219179466987	-0.34210893130684	0.706973525188369	-1.31501951379715	0.226739771199283	0.522635152971915	-1.17667807060677	0.649506346816428	0.435470694866162	-0.648816009547985	1.26090929353032	-0.845311321753741	-0.269596193702003	-1.31415650514242	-0.0629987070878023	-0.770816509589027	1.27992624479723	-1.50502527175402	2.74689910373895	-0.37552671552394	-1.34356198054101	-1.571529069366	0.959692705512185	-1.6633961782918	0.366941121958651	0.654310748088185	0.255539119205922	1.40389670459684	-0.425668996864561	-0.763948318702268	-0.149969021951077	0.0672440988119959	-0.36939634535943	-1.72398913663933	-0.680971891986976	-1.69274149128847	-2.57873687171049	-0.783574395362855	6.54320348226174	0.141700555968598	7.51939727428925	1.90128661412986	-1.56666458468303	-0.0717429487620589	-3.36977284097071	-1.51116996445102	-1.13893195504281	-0.16139194298919	1.14660430370544	0.0205560366080402	0.89373463987925	-0.177808940105398	-1.3037286140779	0.0383663773812164	-0.240057848907741	0.151174657600191	4.35505979862342	0.120093187010855	2.55167878412943	-1.16285577304667	-0.220474732269687	0.996559276967253	-1.36549060885476	0.524144762666148	0.749142171201882	0.0903672092261653	1.02138402467679	0.416444008284679	-0.731327251776674	-0.0291691281804048	-1.02135170299661	-0.745275337598218	1.66996100989923	0.606622918129516	-0.421285589719081	0.431883925600923	-0.560865352827096	-0.216402034030663	-1.02954633308298	1.13258101639364	2.12497708211813	1.56581395591486	-0.376800118358138	-0.168616945014651	-0.260383051419409	-0.080163898426465	-0.0336998285766806	2.2524440662358	1.79515273865206	-0.350625442317317	-0.689634326155074	-1.32295682061144	-0.408930383310604	-0.0405445556334619	-0.159543026390474	0.849560724183212	-0.0723966397378038	0.155203330164739	-0.117641949268351	-0.046204940000563	-3.32240078500812	-0.650336584808268	-1.68709402031905	-0.335247704037249	1.71121563301891	2.71591095852276	0.115383800369031	1.16047008071412	-0.82671300232535	-0.684645248794832	1.44876442239708	-0.654187792521871	0.285687121830691	1.78454758405268	-0.705924381601997	-3.05576750156553	0.344981666563823	-0.429777253899692	0.368338142479921	0.572961891600317	-0.354552318375943	-0.231568099670515	0.282247996817898	0.772068747241393	-0.272004899770277	-2.81334603374466	0.346039463803427	-0.854792813170496	5.67948117687441	0.872502498943177	4.49297329170245	-7.25524492435878	-0.135032633129394	0.579160938595093	-1.15886087322004	0.244306991041922	-1.43564469116396	-0.376645292546665	0.165787155485059	0.193446225446936	1.02769933269965	1.2070008324064	-2.47210673789354	0.0685028613179251	1.08848909228285	-0.0104738757408428	-0.834142862001894	-1.35788159901803	-1.88243033808502	0.638333955833351	-0.898711741347812	1.46650726450006	1.50285069905435	0.981898072775407	-0.158155990502274	1.16634376077003	-0.0866275838608338	0.578926764673121	-0.542376129425216	1.05699214063072	0.445418054686488	0.817444309538838	-1.10617862354197	-0.629334661108764	0.211171917947907	-0.0221864208827346	0.159902014670205	-2.08712586418946	-0.326687438014763	0.408883738078232	0.286161014725127	0.341433294164562	6.67571517584965	-0.322025354226468	1.04459485393218	0.522183243338152	0.326849974448129	-0.109870045525522	-0.844266732650864	-0.121053449927209	-0.552840515206906	-0.936413125484769	-0.973833289866902	0.657182581221406	-0.713806525554914	0.93548524842492	1.27161801178179	-0.552669021684012	1.19033122921769	-1.13619437524134	-0.416004649423226	-1.21551058621225	-1.73344177129434	-0.0638372076892203	0.144348557266736	0.654015624390189	-0.457463728730904	1.60053445696067	-0.267495383871204	-0.781272831081871	0.157382002354322	1.06639621136377	-1.17670589223767	-1.24545571883972	-1.32866467649659	-3.80199408582621	0.203334625041305	-0.502362050165797	-0.923870453091856	-0.599413697621724	-0.0419420587446991	0.762937972587728	1.02064050359816	0.252468729451114	0.0657964195417831	-0.439805356535578	-0.724074536262341	-1.83340791321478	-2.51017318200445	-0.134522510598493	-1.24570037925777	0.590273375928903	-2.23912345927189	0.560276873458184	-2.52777097709039	0.2345772468102	0.434707858767065	0.382445503091943	0.275630574704753	-4.97603276014734	3.15607749917906	-0.923871337346449	0.703129979874489	0.916296953463142	0.258498738903096	-1.50072639183927	-0.42269804949431	0.758157063409454	0.968533222355082	1.50646487877771	1.35313006218949	1.00015655074845	-0.088131620254392	0.946454619615068	0.847286327641366	-0.0211030187881519	-0.154610957407228	0.458721582603028	-0.979015886989582	0.609043973254324	0.17485295355812	-1.86681092465448	-0.468063923596429	1.251701729787	-2.03748286139561	-0.181432485762168	-0.306753224031083	-0.0878082997775004	-0.149419851515068	-0.145736546116725	0.157521133231021	-0.0735913230663789	0.130743203256612	0.467421711356645	-1.16795614916327	2.12457102372592	0.788287128698923	-0.197616097669864	0.583662297745575	-0.631064441751397	0.289772678783659	0.259669960775216	-0.331031877183337	-0.122877747213437	-1.23243895595398	-0.789839027286445	-0.322945953914097	0.723864746199088	-0.0776897354475136	0.525799433498907	0.466108947988376	-4.70109100704576	0.545712384899176	-1.95801754550119	0.292710735879899	-1.73875995226233	-1.35227410690515	-0.39859290941931	-1.44966557631092	-0.514780997243896	0.341457258084706	-1.09923433386762	-1.011314287651	-0.467056612546335	0.138301349770835	0.00397688254725508	-0.493560728564927	1.39139094378724	1.39676282910708	0.0532911316767443	0.325821921005039	1.87910644679777	-0.332759531135035	-0.527099440687635	0.000422859854165404	-1.01556667594141	-0.540525654972562	2.45188526708033	0.727323804077345	0.222741715268374	0.262255317782165	1.09665719956252	-1.46868550562139	2.55146032022318	0.640332199034036	0.736377414459714	0.536268393899764	-0.647591739333017	-1.88671339722814	0.517173091384115	0.151341992439002	0.713266791053505	-0.0894366989176777	-0.373053623730841	-0.989783591395265	0.571105000575434	1.04265670464817	-1.16894545985908	1.54962656175545	-1.04654524275496	-0.896992437593262	-0.650609006022102	-0.323195638703971	-1.89177445613447	0.835326713359164	-1.09279652759615	-0.161274303625878	-1.06061285168941	0.866801071828512	-0.0974596613382842	0.939638236043394	0.548155648421545	1.57544820015885	1.58914655242708	0.309344971996004	-0.686681113311743	1.1118994840765	1.020037268651	0.13565204021681	0.270895353649996	0.153387382441103	1.39009952537805	-1.19927198633332	0.333941844257938	-0.175062936449605	-1.03762634756814	1.17228728479641	1.23387845757364	-1.484393099854	-0.101557484256307	-1.485722878221	-0.264669389331793	0.825175433260007	0.709656104336839	1.57257663113771	-0.156094230606733	0.900139742842568	-0.0101602181030788	-0.778325112590305	-0.816125888600603	-1.75603915319511	-0.65946759601755	-0.882136627893384	1.55307378039573	-0.809597917903659	0.125264745634485	1.02835880392865	0.728423440887586	-1.29883704263398	-1.53655478203586	-0.51164062262976	0.471089015522511	-1.0840542627133	0.20037920717456	-2.48299544872251	-0.641966846703832	0.795093350732656	0.661041508047448	-1.06537320747241	-0.647252074966621	-0.76141391554517	-0.175495383590409	-0.0329581465687015	-0.718965761021164	-0.523397632117854	0.45209020747416	-0.558352291884684	-5.3071755145047	0.436506684956393	0.109666075767837	-1.56263752441117	-0.367925480750866	1.02475968745351	-0.779453260820925	1.68471774294592	0.638158958699288	-0.513637402761541	-0.090706682792213	0.199330292888835	0.651052508433191	0.246041974643127	-0.481363385465114	-1.03357475639721	-0.968785623835463	0.088350909555724	-1.1075970359939	-0.804442111247973	-0.0878886365892084	-0.198893999265173	0.64642722613229	-0.622059806294796	-0.312552120328979	0.615775989625137	1.87268886347636	-0.343693879124183	-1.39953339125861	0.0992811537759227	0.1065310602891	2.57670065136863	-0.459681039380979	-0.771232833584121	0.579855965508331	-0.818240288611643	-0.0405551024893971	-1.28803524073755	-0.69668101716196	3.39526649323732	1.01542085280733	-0.709561408019031	1.03620714957182	0.824876718613095	0.233988025803445	0.535797324040749	0.46487674546951	4.0293321557111	-0.641023344946096	0.00337356480909595	0.726281575669853	2.2182537006256	1.73729808561566	-0.806473776883118	4.85803965320413	-1.5445706793063	0.379271262368343	0.596366711335613	1.4211121518211	1.61016698084603	-1.80442049452642	-2.83663812498489	-2.99918708738403	-2.25467089147675	-2.87386530307251	-0.312239410059893	-0.364406943159746	-1.51981996938318	0.737417685586771	-0.021513466836888	1.3065422590952	-0.188441632589106	1.42802684291025	0.487471799955966	1.84813459006364	0.915093097658398	2.94391013925359	0.538699692066065	1.35103215811368	0.415452125722083	0.0975265657065104	0.242502369685432	1.12701853574436	-0.552919275868576	-0.657993924315361	-3.90575329220762	-1.37975366755629	-2.84571343341878	-1.11358193278882	-0.892254999741129	-0.234826926363643	-1.29079009293116	0.339695201815773	-0.132798115859023	0.729385814843765	0.848589264977183	0.034968701995583	3.74259169687165	0.679999147947229	2.19993393361896	-0.200807127590067	1.58023717942815	0.00437049644585985	1.0793797833421	-0.266484716238962	0.0330768161393663	1.78006872638805	-2.14814304510735	-1.5117451332666	-1.18373476159541	-0.352986740115875	0.0315718045535069	-0.272572568572073	0.240740563803846	1.12902778546452	-0.223056854262113	-0.156177891876284	-0.443350587441367	-0.0316418515321002	1.46969415123156	-1.0828283538736	-0.5909824346681	0.17726080802758	0.234224773890573	4.78831001328811	0.563960342953303	-0.0690770551662839	0.731673499620836	0.195610684344072	1.28823748308778	1.31114854872044	-2.32521291040875	-2.64056035752649	-0.98062627161544	-2.13331343047017	-0.877428520884231	-0.348350721624225	-0.963708047750584	-1.02077515763709	-1.03578342470072	-0.673263596406968	-0.350527448713827	-0.403111499930246	-0.0623422317621825	-0.683251216365563	-0.0797904213853959	1.33704364088947	1.95900190411079	0.881667908847703	1.08591483638534	1.27706893137719	1.03004227951683	0.636875472847782	1.42226873878516	1.35011471189915	-1.30357603930033	-0.396101009307235	0.200078044973231	0.771511067588799	-0.558527864051446	0.246270381999393	-1.65199218160758	0.308633164277338	-2.64222291301928	-5.29475679843808	-0.46267712859001	-0.784594523688058	0.10455566865462	-0.939843041022853	-0.532788069029901	-1.15111104844706	-0.957426942793379	0.515505655741691	-0.595871746437137	-1.55709027980208	-0.467125680737012	1.51206098242723	-1.08369532540662	-0.941060424151045	1.73111025774421	-1.44333596482149	0.140151969071406	-0.193250769197314	-0.306336231631289	-0.711542556646995	0.574329546652163	0.601581388086501	0.67187818343734	1.03838105279308	1.37421516894243	-0.0783783070196251	-0.520588294870064	-0.00958798381840869	-3.62861836237463	0.291936257557196	0.609254472269166	-0.299460419512473	2.18132665734829	1.68853346815834	-0.565738581020557	0.498687590363225	-0.289668808511974	-0.743606468483519	-0.388645250855671	0.403673492131067	2.27159005623023	0.0415393997330923	-0.915352942090145	-0.626188422310268	0.257337570465115	0.280453095130654	0.951568507668798	2.8721376372207	0.764247526569726	0.154113340594357	-0.495697126008337	-0.99420081634265	-0.608836526273927	0.0355872058647128	0.449455369166813	0.957198347698058	-3.14148220922426	0.902176347765817	1.76340794936377	-0.24448896417484	0.0513536972581077	-0.902747607370704	1.12760270199701	1.25241451289966	0.181330608949641	0.0519793455152501	0.713741128759343	-0.774118645557454	-0.0962390374173462	-0.221008726401788	-0.10080721219006	-0.361852808963248	-0.254112592412206	1.18896472801358	1.57462448081414	-0.56993345950593	0.483737356289695	0.412847784761208	-0.363564037694729	0.162053177518771	-0.166222965443516	-1.67160469369783	0.164519289223059	-0.705354141619478	-0.150778699509079	0.631007456767025	0.286614432946389	-2.09209981882827	-0.787452631631795	-2.86232448014308	-1.82525905906781	-0.506963511358606	-0.454068390134234	-0.287724059182659	-0.457610407726819	-1.25436654434839	-1.51549480230014	0.244658210626629	0.312197137678555	-0.417274032977652	0.456038367443119	0.815059095720636	-0.243247351357234	0.595929059341572	-3.0750393779266	0.669914631669922	-0.38272384832505	0.0591341324495409	0.0020931550344138	0.236123582853683	0.0118810332022983	-1.73928430229681	0.637497150061947	0.0402792711904376	-0.865077622272679	0.882610443384281	2.76756831630993	-0.388793190795604	0.841360103710898	-0.474779527140675	-0.655851849167798	-0.272066185932568	0.719928536750351	-4.10748614421889	0.15474463322951	-0.279880888684349	0.191646871326656	-0.0831661026166806	0.585729309990433	0.401263976664498	-3.06993576109924	-1.0400689630677	-0.266846996989447	1.01230123877131	-0.452170923757064	-1.44278565493023	-3.3713502999464	0.080923131337624	-1.35469269924557	-1.10086503204856	1.27682254035233	0.0350176168210379	0.170011686987684	-0.030636423909327	0.118811412890842	0.326499527209084	0.262718275414252	-0.76591953603392	-0.513846221294991	-0.0932438077048254	-1.21317370574418	-0.161195824731847	-2.41102865837621	-1.11105584380941	-0.0120969675806338	0.554976544631007	-0.728421698896123	-0.694972109437527	0.714470084326639	-0.932790504211516	-2.95235137734675	-0.461919042408258	0.722860228640699	-0.482746103783092	0.491247157953658	0.499182245642172	-1.35603485319276	-0.57484321708236	0.151039801185737	0.361982628746782	-0.713594334165	0.972426882049182	-0.78552190035704	-0.816782809264703	-0.91897725000557	-0.53861226644644	1.18848346704022	-2.58124827680267	0.0237651833923053	-0.36403430591434	-2.07582991724851	-0.887492765348786	-1.58431495874831	-1.14315901659012	0.500066416523914	-2.11250570237449	-1.08660036552086	-0.794301969439334	-0.142244056158769	-1.01070702964895	0.51061369548848	0.39595522436528	0.224736816497224	-0.716188232769241	-2.50970792796997	1.07809870808079	-1.0091220570344	-0.227996630167728	-0.402880059596364	-0.350920359072562	0.135878099585909	-0.334498989006741	-0.31963710312738	-2.58362104659813	0.435054250396372	0.114025474231202	-0.688221417407042	0.771726198866164	0.525505096468308	-0.0981729881852461	-0.904711788803575	-0.792080443251125	0.490093933977622	-0.022022029073693	0.667182870197021	-0.0529743618075856	0.0430166991189886	0.169808598051746	-0.638730925906564	0.556111971836195	-0.365855527870092	0.0938481442937486	2.92380968963415	-3.26005589414345	-1.26132906651645	-0.832730554156471	-3.04974717664528	0.100447218452337	0.436366918831398	0.231624410100261	-1.14535781208157	0.00152088259180269	-3.80729972324786	-0.764201203922553	0.12683595587936	0.807525584267036	0.140719216101586	-0.754730420192712	1.74341574646663	1.61832148625046	-0.263703578028988	-1.9236144827185	-0.639875424881221	0.723146447104935	-2.47240731322524	-0.144545858566246	-0.599261382148828	1.38237917013593	-0.250001355543651	-1.4413764064052	2.03680988494386	1.13948143921945	1.70134303578534	0.209236480433328	-0.45996307937611	0.85071591810778	-0.24514971416031	-0.0972524470908182	1.0421538114224	-1.45683703421542	1.31498770105839	-0.168907348310797	1.72248581780116	2.60368746131574	-0.714763355467503	-2.18722428150261	0.0853478456505275	-0.666847133609232	-0.050128186031311	-1.11977310516229	0.33177670106823	-0.574826144342599	0.443194894782771	0.696110924068492	1.1572199744908	-0.243417568173011	-0.226547108492347	-0.610277435897547	-1.27828493717052	0.0444971771844454	0.814829172169818	-0.0437035898748951	0.16041558344865	-0.565516266662498	0.403195272600713	0.664279774614495	0.631190903672542	-0.139675102245874	0.793967718064602	2.42598080818002	-0.539858064883106	0.168566448905551	-0.0199860821149452	0.550182348510306	-1.62128662499703	-0.266843053731228	2.37820703918331	0.454863764183582	-0.372879561738551	-1.15526026744466	0.492648701953215	0.499186781402128	0.202638014842907	0.32432358730711	0.35026416496258	-0.326290470273627	-0.782465703532558	-1.25354693952046	0.635309069003662	-2.51476954183387	1.02776249109003	-1.93062939996777	-0.450665061989712	-0.804215931820043	1.63119440937366	-0.0941906593182303	-0.761435450203196	0.452028899082339	-1.48150750125	-2.85604659305651	-0.606426796379315	-1.5183640156021	-0.208493812120769	0.381631802202997	0.774328241279468	0.0931440153027704	-0.909700228801028	-1.02727810738317	0.0747109962280184	0.824970777391076	0.323279550411585	0.596496005828829	-1.2808520458222	-0.702625210636	-0.701989501961762	0.59061268270847	-0.0814960207065811	0.343013241117141	1.91466756734684	0.852874658986475	-0.148091067795719	0.60783724717819	-0.430364999679374	1.01882526504786	-0.112765859101388	1.84500993760897	0.377165379933135	0.777783234675149	0.867766527281515	0.980575870597911	1.26625052157812	-0.131260564193691	0.799239151192592	0.725403519664363	-0.0982240710735484	-0.604864484706459	0.783958871164245	-0.570837470699519	-1.49534576317747	-0.401866508472007	1.11789844023985	-1.32048630236029	0.0924487479255925	1.1028732650395	-0.430273126888227	0.583237587501703	-0.151996449592297	1.09510833615968	-0.45665410930896	-0.264766481989896	-1.19630448061782	-2.29443738800482	0.194421410341311	0.77828552507035	-0.625756567556462	0.196733352477476	0.112374733232064	1.10742380635771	-2.11765483489455	1.35282436150478	0.108032713442276	-0.880801300956104	0.0146360411891725	0.216648842263457	-0.0342501019655714	0.19979099589158	-1.07640283400523	0.612589178731783	-0.165759396920476	-0.364698422242027	-0.195482524918613	0.509903115045772	0.502318870842748	1.79809572365052	-0.716283914285096	0.867652635509035	-0.273058146088612	-0.211568869350804	0.199871308777304	0.242912162723972	0.297587849612198	0.579186825354148	0.0111107722805232	-0.24972064005916	1.35048329337842	1.53553844239981	-0.0124806021383579	-2.87675227706156	-0.0374774164089669	-1.88930714623023	0.309781706015022	-0.181553636317992	-0.814683534754458	-1.67115987297267	1.49855616973247	0.634939111617182	-0.582401329925444	-0.217061654983277	0.948026677173111	-1.4098826377187	-0.201612498008768	-0.685206854924262	-0.109983985016165	0.388658152813853	0.247973013050714	2.8916279286241	-0.558728457422541	0.796298955971093	-0.290927226490993	-0.719369793541712	0.963924266124566	0.489081625283269	0.149837509420918	-0.735981274346183	0.366154946955147	-0.126958528439224	0.983251935911618	0.265060184942277	-0.417391573230785	-0.0480861720648117	0.422896938867403	0.797031936238662	0.774290761406463	-0.505169268391857	-0.0758594362662301	0.340462423019244	0.820281963048797	1.07475802693345	-0.804593541577998	2.45071681977665	0.554594914283327	0.431322402889663	-0.931140520573007	-0.807347325471829	-0.29758135130989	-1.1328069630673	-0.0787039856227663	-0.965909852334722	-0.561110435537758	0.760159738129965	-0.63617835572114	-1.35902813773642	-1.02720240253977	-0.0427014933425776	-0.317278133278731	0.757777948885923	-0.995190710685321	-0.0759563649596075	3.36636501240771	0.18168489478094	0.311938081564533	0.173839604251344	-0.386440664275509	0.695648182776035	0.363366505910959	0.65844803556236	-1.75879738348408	0.0132997553441179	-0.392800615439583	2.86066245288504	-0.272112647952883	0.268711592241212	-1.0396406670277	1.29956410913447	-0.231222102843514	-0.141121402064783	2.22252378697313	0.575363004522397	-0.294951892803977	-0.659648639003224	-0.17476397547031	0.682087899873138	1.74696977861005	-0.295853386507144	-1.01704222479822	0.628921731649504	2.3054787208347	0.778453523373995	-1.26044950306749	-0.0665113106452618	0.00466121608957595	0.617520934273868	0.216825513479173	-0.253977204506987	-0.60246446070489	-1.29755850396659	-0.961339847754589	-0.662385040021746	-0.034700295646095	0.674497214304455	-0.471517648486903	0.00580945715396573	2.1225560318306	-0.297718765529747	-0.0614096083184308	0.591441878208551	1.15344112050595	0.513711516647707	-1.32841485344938	0.931730921101653	1.48434283442253	1.15702151306377	0.591607490317112	1.47056916525051	-0.23857749072113	-1.24398321288192	0.0438772210628054	1.74358106569908	2.79857236119258	0.367205600053378	1.42895506401012	-0.887462445275572	-0.0932714175901026	-0.100315921291927	1.99475554150234	0.620504020913277	1.21165312262684	0.561223863223196	0.507079008195579	0.541346908092737	-0.238007542374149	-0.245885759799008	-0.166984649919807	1.00095015871923	0.360614004611556	0.0965709947891821	0.310560895233145	-0.714622960627861	-0.363777497553767	-0.457603629988089	1.11829241731033	-0.740031878002928	0.114416025850605	0.325536808006025	0.95340583901687	-0.282370067141504	0.540432073082082	-0.2465180841036	0.315997629685324	0.372706534352861	-0.0762018807015893	-2.5497562420695	-1.0568898607421	0.970742332036838	0.17942371969226	1.02739099801769	-1.10870321738909	0.832886114348901	0.772792454778496	0.949804830337911	-0.301640411325274	-0.0863242326402037	0.304569047551825	0.608780363088671	0.393798017871882	-1.54670864835479	0.157659719248439	0.038617188374216	2.41340842547037	1.22289353636713	1.62919929431802	-0.546519240431669	-0.0457172022600174	-0.403306417378318	-0.47801235144464	-0.640065349163898	1.98584664977576	-0.829580818146169	0.365773507963781	2.06284763747792	0.651480011992266	-0.0489404911403094	-0.317585460937881	-1.3831504912572	-1.03819639752746	-1.81134070287186	2.13133417073066	-1.3368315448299	-0.408294749137685	-0.4056245871944	-0.908439547601942	0.047759487522693	0.393004184318121	-0.0900435888634929	0.332284739926424	0.754260675932572	-0.366915456113591	-0.545413566197147	-0.277374664255637	-2.77716355463971	-2.63357612407083	-0.952177208794296	0.247528088431158	-0.199502817307724	1.0361336068117	0.583123448762255	-1.06957471406619	0.675870884733904	0.700594455929397	-0.111101747540325	1.7607515696303	0.586796609069763	-0.0862509295943092	0.181903748806032	1.12757282513462	1.62324664096447	1.49725189836987	0.397243945565931	0.92451432822609	-1.12130303841257	-1.11024801979249	-0.266344215671572	1.4616415174257	0.83781867060597	0.21331226204748	0.723269788229426	-0.215780639368463	-2.3714528048936	-2.90987824867411	-1.75414896872944	-1.24057314496569	-0.542360788590313	-1.13718470593658	-0.239899248238107	-1.040946326531	-0.0965194012675763	-0.0422478158427995	0.171727869020249	0.0120826314470409	-0.528614140145323	0.00862783285282431	2.60027323692532	1.17052242338953	-1.12019297140763	-2.51154673473865	-0.852239249665205	-2.52787674589872	-0.583471696909785	-2.41829124867116	1.87795223479831	1.05200354023103	-1.32226702475586	-0.366799021230661	0.658423387290601	0.226334657417837	0.835782897498331	0.232597381116105	0.928897481563335	1.35126036861934	-1.04727631243887	-0.643557951857773	2.34487866824791	1.28016069942927	2.68492904586789	-0.570691589253266	1.17133866561676	-2.08918600381427	-1.04999128193321	1.62670809337742	1.21009617532304	0.606265661575476	-0.531562812545686	-0.390611046539052	-0.374330527195886	0.528715614796927	-0.408329153035408	2.21921608078374	0.983495235243638	0.340347964903777	1.97696990432551	0.00616149136725261	1.47438271543467	1.07459003843489	-0.277585094229184	0.14852582473004	0.886362223291807	-0.5935782327704	0.373991168233639	-0.319992520017338	0.287703300718205	0.934016812763925	0.196051941864983	0.123087962929707	1.198536627041	-0.582785377171935	-0.231523952102253	-1.1374592577108	-1.53558887059592	0.297755786256341	0.110521364318954	-0.0312960319088178	-2.5696501853075	-1.31551346588217	-0.441883021881589	-1.12740305073341	-0.146824687174009	-1.12095044480995	0.722530416327567	-0.647276769596834	-3.93245289390525	0.184549882925292	-0.388149896601032	-1.10992249287631	-0.756011104322555	-0.544080716167876	-1.55301655833359	-0.772476708453226	-1.01736622383687	-1.68154191188014	-0.332432494972169	-0.392367626279477	0.750487284625976	-0.606006383990211	0.472565313458988	0.363566129407776	-0.0713442602228212	-1.60484423403818	0.722194585032184	-0.923920403165264	0.283437098236318	-0.785532880593966	-0.750889165053853	0.879791718219001	0.664744296468453	-0.70733473277345	0.449696877627241	0.296841613838783	-1.36120128963006	1.54729945047235	0.674450982470771	1.37779796913336	0.251432248985762	-0.161019916621463	4.29292938615634	-0.58667747013285	-0.223905232263392	-1.04347210947514	-0.21854670913617	-0.310470444180925	-0.312007321763156	0.712346091619993	-1.45145812335182	-0.41276837573533	-0.368252294518821	-1.75573977211235	1.75134209241654	-0.225477116643672	-0.343390152270486	-2.84349492810683	0.504277782755859	-0.413895158380153	0.345365576630783	-0.640103501227464	-0.241603025490252	0.244683870920929	1.06862474471445	0.0229886093251309	-1.09399921336433	0.447899034139171	-0.742492841322677	-0.182732917171037	0.367122447161941	0.920604606975641	-0.577833610362915	-1.26529295741889	2.18326117106561	-1.09190245238219	0.733240130489091	-3.19674622502955	0.0969333306109509	0.50292922873054	1.60905748885303	0.658287570420662	0.597221635763599	0.244153592051339	0.102850860647175	-0.823744466454039	0.569876977896772	-0.0506704177877694	0.145904574520895	-1.71811013482715	-0.506903957068158	-0.980578498944513	-1.74804499958645	-1.71656626716997	0.240805419225789	-0.552951514033581	0.810030103412243	0.913130878063521	2.50386610145709	-0.561711511671033	0.910001090352929	0.042055281863396	0.280217098918326	-0.537820492549536	-1.42177911320363	-0.0178212441293684	0.170738417784097	-0.551955288437628	0.145235596206137	1.07169586211011	0.213854363754361	-1.30444512235427	-0.113658385833666	-1.24482799723964	-0.84234005088516	0.461942234544515	0.568579291826337	0.786675162840056	3.77442290215043	1.02539048681279	-0.0326257567129093	-1.07855095734303	-0.0807989238249073	-0.234832489805059	1.39515365968016	-1.06718533599059	-0.195869949763074	0.177906826064044	0.711293344376527	-0.243869635736245	-0.866296583964673	0.84497155047252	-0.777731184769686	-0.84837930471223	0.353098938538107	-0.269980670770527	-0.789257355775628	-1.36848677602582	-0.316845064293702	-0.65694996389151	-1.08983631552274	0.616066710046395	0.753272939759145	0.0431319498163772	-0.791688188864824	0.258139895735732	0.508539288072125	1.61960115212432	-0.78653196574883	-1.78273608390851	0.713913615881544	-0.90323088589067	0.174455577546565	0.459080440963011	-0.155773773197185	0.0395543867686462	-2.84355205995996	-6.45344844024817	-1.42990775139179	-1.42994673034408	-0.0672873217097657	-0.759407593300283	-0.60263917730522	-0.417946871143173	-0.665943230986785	-0.857325728330266	-0.0433071743934214	-0.914412218936362	-0.518419394212687	-0.918443235928684	1.81098943159075	0.196536149852659	0.258264328936014	-0.299642104381243	-0.287167548589874	-0.439800298752396	-0.52032146940123	0.237453524616909	0.291184509826829	0.282518088399557	0.217085783011499	-0.386976805795698	0.00226821485059612	0.545810865368493	-1.03517003432777	-0.157600202139741	-0.0583303678474568	0.410602367998985	0.624315267571109	0.40684474222375	-0.423693376871506	0.0752701746664133	0.576827022499031	0.414845083697191	-0.214234718775261	0.0819469879785315	-0.656028724714795	-0.651839017442871	0.0879368892785159	0.767999485589648	0.594014383004532	-1.43218370378079	-1.35713511475103	0.177475040757827	2.31659186868042	-0.315376494756332	-0.832189916422036	-0.223083393927667	-0.568969712712513	-1.57864626928011	-0.295200456713891	0.394229836186743	-1.02047765615142	0.130290189728488	0.454934582336823	0.592746125116397	-0.647802194734401	-0.305542436482622	-1.27007089178354	0.095292852507708	-0.450682235686249	-0.299062926662331	0.295614666186079	-0.392847844923043	-0.486565239779752	0.997592460814	-0.296990816853933	1.05132055062223	-0.729665972945386	0.716201742842431	0.59825544505103	0.514781051344623	-0.443297507825423	0.43886034537384	-0.39528837659076	-0.0335529407957175	-0.685376735225657	0.325934890398061	-0.16830151859492	-0.73687777737029	-0.695625737185051	-1.29995747825856	-0.0660691919883427	0.72653424635829	0.965628785319536	-0.415175402212936	-0.121595825166506	-0.145026441730007	0.680254210978231	0.282580747388089	-0.668216651307764	1.64636893157118	0.886709148275741	-0.204648221702209	0.408503259554395	0.0437250528665311	-0.0340182534684862	-6.26734334713653	0.363105725295269	0.728208676300075	-0.197977280097242	0.164758054233945	-0.00510703475723375	0.0630764521915781	0.107033454026047	-0.272799021414219	1.90212097724893	-0.166641837409019	0.430006103642683	1.52168357551601	-0.654075421387416	-0.441418763897226	-1.47104939489842	-0.759337385396872	0.936369237613485	1.29990892488305	0.403942943335188	-0.91516194622979	-0.0178163636938921	1.05900715318457	-0.537634265989643	-0.931113740657651	0.654549917099881	0.176792313962408	1.01261080632113	0.366128211123746	-0.0184346808183567	0.260198423095236	-0.915924219104473	0.0388052550216627	-2.18922711687148	-0.107657511950977	-0.116086697480466	-0.560613758592621	-0.424589503784521	-0.214632007941201	-0.00889168266349847	1.69745426131957	-1.80893129580428	-0.292416947466722	0.432969025512118	0.202374022276082	-0.513245662921982	-0.297166136433553	-0.0821311999283276	-0.793235994753461	0.10086147107737	0.116523284897042	-1.52360174711893	0.353413548605626	0.568462864297116	0.926548861913196	-0.902956892425305	-0.715962330695013	-0.234825663521663	0.00817854794028663	-0.630050840557149	0.744495074293138	-0.231049621878693	1.37542481171553	-0.814315240562025	-1.38898176267396	-0.133576258378913	0.418937294121496	0.64834600557275	0.354431722863528	0.778884240153854	-0.308852937762963	0.724041648304711	0.267061279253492	-1.41808380560933	-1.0099443007718	0.630506044468173	-0.0618220397010943	0.41588565845219	0.872207934095258	0.305929708664671	0.0889961552950888	-0.984586124360359	0.14431888400766	0.729167943727379	-0.413124157031823	0.0959549108792065	-0.707025004585419	0.519315106102935	-0.614232374361047	-0.469271354895174	-0.637706644750706	-0.411308557154013	-0.22041459317408	0.37685761108972	-1.11289135333806	-0.287538361608528	1.22461256385851	-0.0478509162648163	0.85944692453112	-0.115219632576183	-0.336681829504094	-0.0908812591026227	-0.528203042850878	4.00497198512251	0.502086836226374	-0.0918747405449503	-0.313629727560591	-0.488324620511842	0.602680276720204	0.733119404398784	-0.187671351073898	-0.0606589807399503	1.06798590504489	-0.130895652380579	0.352434365780806	-1.24593056790043	0.635707440163575	0.401805909888976	0.712414594251975	-0.779116552044611	0.376144457266237	0.732099339612253	-0.0366590143125463	-1.31852514172113	-1.06275762723841	-0.257109719965337	0.802315115324887	1.35655327120753	-1.18598664483122	-1.48671629624088	-0.624177687638556	-0.558275801612829	-0.259757286356601	0.202850934780517	-0.493481983475473	-0.490985934788657	-0.0608131007748037	0.474461597623632	0.805273058227359	0.37895607026373	0.554195787484871	0.682553312210183	0.25603583450514	-0.580708728725857	-0.345284234732581	1.41444924371834	0.0219574690535807	-0.614758352011926	-0.0650963900384781	0.301960945293326	-0.496556864255653	-0.340599396097682	0.0417935809938577	-0.13277693503035	-0.332854315932379	-0.206050088842377	-0.355705623526316	-0.0951062071738045	-0.189826039726264	0.992372861350823	0.608960036302666	-3.39814202364989	-0.123858016313598	2.13951817674161	-0.0966494123814683	-0.112540654450424	0.362513314244357	-0.322303763096403	0.0565738654388861	1.12865808442816	0.472688094268403	1.20933558191468	0.530161127697677	0.280171802068232	0.0499015948916918	0.89502571848801	-0.04554228475446	-0.168205117408057	0.0542168557419681	0.0126176912466634	-0.184062185054722	0.055664720432238	-0.302451471239403	0.728922516612658	0.0555200756069669	0.780620930812065	-1.37140491840838	0.604270069869591	-0.406368144774493	0.702410606431889	0.123914872235436	-0.210010190570778	0.966476341564042	0.801465372886958	-1.20706477743767	1.3748766031629	-0.220275273711878	-1.30944470873626	-0.793780740988886	0.720490320281027	-0.266067611582398	0.167428606093791	1.05265774459458	-0.444036665610289	1.82274970112968	0.402939319599355	-1.08573466058816	0.722824678036774	-3.17188249026978	-0.727589913133323	-0.508199138226999	-1.03024694798401	0.44606651520638	0.219567988984964	-0.0508948077197113	0.217544267231034	0.281425630562431	0.724163944019498	-0.706670414856803	-0.294388843335272	-0.0827598564127843	-0.811747472700637	-0.888078481642541	-0.468484121694895	-0.755043851697965	1.10489814636549	0.620224291107674	0.429683409921795	2.50721903864079	0.459778844207426	-1.56620206829558	-0.0930321828607847	0.11991436240495	-0.0331680082607032	0.513837911138891	0.422702743905347	1.02643502133369	0.760283093931797	-1.09110798520499	-0.544358058985616	1.03956744062147	-0.753741163856703	1.52476768821778	1.28789935558082	0.0912568849158471	0.162133231170767	0.567006824182328	0.815475511852773	0.54130923719461	0.865161889342952	0.425539786623149	-1.72316129733591	-0.240735247176427	-0.240493340421602	0.592447410460674	0.319784613372382	0.017715980467615	-0.849164151080006	-2.60875480946792	1.64478015647592	1.34914131089651	-0.734841347965974	-0.646600074560298	0.0491106648219328	0.0631269258850977	0.645901562930382	-0.699191359328085	-1.02582869218016	-0.86813552435909	-0.249087759012807	0.028728998228455	-2.32406815052105	2.07386924613696	-0.615653264770735	-0.429964276037877	0.217907418993808	-0.440086650764806	0.490478412115194	0.248402053880855	-1.57340203573747	0.277195886375835	-0.405541283973352	1.13985603412726	0.240692841339654	1.09772242781834	0.168343784503062	0.331569350867788	-0.319746633186292	-0.394375487414297	-1.05655498283165	0.34390374103755	-0.708645531304009	-0.0724653730008823	-1.43237817705322	-1.42134530558754	0.668823159138623	0.219660750091059	0.373919286554495	0.213396883609205	0.443122128648886	0.155774966290898	1.14275240305942	1.58965116583972	1.23568017982169	0.628688909343084	-0.125936252769995	0.205855395357726	-1.552874956689	-2.92380383558033	-1.37379649368965	-1.15186641264964	-1.80729114156008	-3.68184538008278	-1.22219530684077	-0.749138561428479	-0.441105193113383	0.755536309080447	0.000936388393397974	1.04574856314491	-0.015399237776983	0.691514254376667	0.322856490648715	0.370021701833564	1.65618469210566	-1.00193691619277	0.181314829280399	0.461963514546514	0.576664136382459	-0.120928703180188	-4.10221007897642	-0.543246440039011	0.784337682079648	1.1332596506975	-0.283333955537624	0.57630973280986	0.179949124776586	1.146459370918	-0.503495390480496	0.450084127958486	0.090378585984244	-0.311123369059489	0.3566434265275	2.7088542433018	1.24183680229907	-0.871270876670438	2.32927465183871	0.708481078725491	0.173741734301341	-0.459834043265691	-0.961942936356548	-0.776251116105445	0.406009659192107	1.33851341975415	0.78095352922091	0.0778119152926405	0.254661471703804	0.207925366853546	0.766776968112674	0.878254118092058	1.73752633033202	-0.609017854183523	-0.122729189377172	0.143600751004482	-3.04130109290038	-2.23223810255982	-2.65095231732461	-1.05308677512927	-0.249536493776573	3.98570497232124	-1.22426461159281	0.319885656206434	-1.85007358615114	-0.454747313470181	0.591904893410769	-0.128721421167191	0.983473803212603	1.26083238032709	-1.21535369819531	3.08735459269026	-0.176014791827055	0.236327565592949	-3.09628684964174	-2.93706276231354	1.38683209291825	-0.317514108967004	0.759678421115634	4.37290784117865	-1.67541424925746	4.81848136147856	-1.00353337649076	-0.729772804631423	-1.82507207156279	-1.30902977169611	-2.92975502851105	-0.285238988572923	-0.548812165592698	-3.51777544201168	1.67013338156515	2.25793883320826	0.80887032698418	-1.04923177060196	-0.878561945899542	-0.80214107423005	-0.525644637482449	0.8517370857977	2.24484865633411	-0.0769169323481096	0.691568087303253	-0.30053041284798	-0.886867481798288	0.397750009204072	0.732052271604102	-2.12212856564511	4.17825932197628	2.93692811228971	-1.39312677168212	-2.57361976490848	-0.904896808946867	-0.548868809479618	4.77861975232843	-1.22687568228942	0.0249785807774438	-0.592211511554315	-1.8786012659037	1.02501595879792	-0.84863436401342	0.0227294793845284	-0.42398790675745	0.579148520797406	-0.549783754156473	-0.750760236669508	-0.726924005694276	-1.59144599576145	-1.02801281597604	-1.25679088019394	-1.63640504186783	-0.975657408856708	0.595545851839265	0.669015358720664	-1.07038292720955	5.93648043810953	0.475285080102847	-2.15136828965894	-2.0919850331098	-0.739190762356289	-0.620698203897628	-1.09282145897144	-0.289011322577433	-0.39907736179391	0.153662857386624	-0.663297176626905	0.145392151311308	-1.15880884358653	-0.914221054600782	-0.96427809176846	0.429779934578166	8.74191080014763	-0.585489471046665	-0.664226106205835	-0.569671544523312	-0.641431783660923	-0.405784739318148	-2.60240266856561	-1.186579127309	-0.258408262121181	0.798974903485889	0.630293609977931	2.19809899640254	2.24275556511001	-0.241942855712417	-0.633702264353221	-0.679357162892517	-0.198420367258782	-1.39873583388201	-0.351268124121814	-1.9896516115539	0.038506610320482	-0.0210043582212285	-0.477683481579726	0.0409917587449837	-0.895370169336561	2.01586621931647	0.465286262209559	-0.161854058202131	-0.902973061198373	-1.94987585255852	0.425927730135564	0.771800772326814	-0.0278412233374897	-1.07066228573093	0.462250035438832	-0.772739002579955	-1.69497553465322	-3.21805657514291	-2.01444110074905	-3.28472760597177	-0.655665414066464	0.139260810842554	-0.201514169774729	0.307800003860322	0.593089425315592	1.7874345883092	0.481027370850971	-0.305578151405275	-3.01155014505239	-0.0467887219588088	-0.512300254214901	0.500125975187583	-1.80521189853058	-0.261916730849056	-0.97194738365915	-1.89625283227123	1.56417325870618	-1.03160494387802	-1.36105171058747	-1.70125910522761	0.189751734509516	-2.03643804796426	-0.0726377552456731	-0.164512471630187	-0.191199782851504	3.17690791867667	0.788012607623988	0.297767713161765	-1.8855574872613	0.523734634067373	-0.739472564632616	-0.617744048958133	-0.0825709208546475	0.118022133485051	-0.707004096877982	0.579896983552579	-0.373887481255766	-0.295121456388081	0.259328244484414	1.42375354738055	0.00612451397412648	-2.26999100214959	-0.53239236564471	2.79485982822127	-0.214084613543127	2.36024455835897	-0.283441865617401	-0.200184564886343	1.27363105924015	-0.019809495089968	0.503404391293966	1.14423775443342	1.78039344862215	0.754282942189899	-2.21719957080358	-1.32799112382754	-0.393823682859075	0.155339308300853	0.433700756887156	0.697894547373336	-0.1819650220565	0.656485273786144	0.200539298450813	-1.08908469000797	0.224126753178738	-0.20432567147983	-0.648124519191121	3.09344480067168	0.287182990679479	1.04269925743101	-0.295711415352373	-0.309890704435338	0.0978021413316976	0.200537949888711	0.641760941262977	0.0332991198111726	-0.502990727308526	-1.64100636383478	-2.67860168562614	1.14865975143048	0.0469385616217198	-0.851896598601688	-0.431941882951478	-0.166477656611811	0.15492365689542	-0.384925877944232	-0.99857553113317	-0.378054125931457	1.72956611837497	1.76661028403241	-1.38704911107442	-0.52113552873043	-0.033911295304126	0.821742372018035	0.318643903715982	-1.32142214508437	-0.559640520031505	2.54867004854501	5.13022337367151	-0.269547232260928	0.846704418202078	0.996707775681095	-0.1559237556947	0.359844798612596	-0.238810709868151	-0.963323433263191	-1.65571264845711	-0.202688922370037	-1.15562270347524	-1.23592009697083	-0.3535705941633	-0.762038381847121	0.817851873435708	-0.781058219144427	-0.454827513785418	0.417066126961166	1.29446311938457	-0.089544634982502	-0.040116293563682	-0.516900703401326	-0.130420163205763	-0.203342527454872	0.133617705017636	0.706036598298246	1.10768069185349	3.12195397350697	-1.25059496761584	-3.50230478723203	-1.08717346174719	4.13129722719482	-1.04620446154705	-0.118551822903542	0.0759561806741595	-0.481057412415683	0.561390507812883	0.208644986848747	0.553438234986233	-0.450429025831888	0.927545240010515	0.0650754012631046	0.0126425549732409	-0.332700797262995	-2.1977315359692	-1.03492962270152	0.248444124583662	0.722383391368177	-0.336516621138925	0.55984057843706	-2.08784124035868	-1.20107275741248	-0.89868186253423	-1.64978545853886	-0.82168017321248	-1.07392334876006	-2.408252196637	-1.15718005408535	-0.477029573988416	0.191470756456227	-0.989096002525943	-1.44032283909398	-0.991246473454809	1.07023108879268	-0.906483548010636	-2.02259463341019	-1.94148809731537	-0.156328444037706	-0.65135944176035	0.48191756354796	0.0923784447812346	2.70093088473434	-2.07237647669189	0.250617003682513	-1.39933921378188	1.37672960836034	1.63128944665407	-0.328060126465297	-1.03702721879821	-1.60097598409696	3.30986225333812	-0.0077922811795142	-1.93092290000363	-1.08994063669563	0.107599022130399	1.15103779169544	2.08472910703857	-0.0737354840571869	-2.3803495349686	-1.9328036845706	-1.80228915609418	-1.15988411038171	-1.10595107240304	-0.797351737031504	-0.444676653374889	-0.278254290578343	0.0296238337540302	0.744994836599464	-3.35328323065082	0.0823548593050774	-2.29753765532271	0.989011614938072	-0.490783544237239	-1.03790103973673	0.129175499113021	1.45613038368006	-0.119360624347559	-0.312136789135447	0.855433537944639	1.13272286289233	-1.81831742680973	0.436258200988577	2.91543583352655	-1.99629360148953	2.84074532957212	5.32798074939021	-0.904797536620105	0.324781035013558	0.0455190126437179	0.145290842931455	0.0438841456466146	1.41463760114658	-0.461157079952827	1.42987354065958	-0.627362803050838	-0.622425368338172	0.496423553889725	-0.0967322951726394	-1.0644773128148	-1.56210206474862	-0.692165855975822	0.380695609775523	0.618635371224048	0.177841723197796	-1.36597655172294	-0.26089244517062	-2.43451501870062	-3.89115833130741	0.388667234950054	-1.24512651975033	0.224070669917191	0.375593258392505	2.93540934356638	0.622573190864024	1.55432815241611	0.526616355000098	-0.224416902901423	0.524625266624778	-0.300092648208538	-0.494681933192309	0.740017684799253	0.0996697699739664	0.189428971357902	-0.385547928898646	-0.638971301160987	3.92430773072378	-3.12008371985691	3.46300914125894	-1.37552291534362	0.950278161645668	2.00090426248169	-0.823072622272596	1.3132295110238	1.57816691784271	-0.712722855254522	1.52402036465313	1.20834069029748	-0.059017468297101	0.148582656104392	1.34835282125085	-0.2125744670089	1.19542722796477	0.0776532513112295	-0.118702832291183	0.503979602862522	-1.21862052642277	-0.772681134467276	-0.920204714299981	-0.520814688874521	-2.57730641655449	0.629390850186772	1.10057651758746	0.230932120219193	-0.235794298802173	-0.0990727764076456	2.30861196217518	1.31194191738819	1.94329954037238	2.28153566390371	-0.718950919856284	0.580725871246988	0.0395988745500619	-0.412179686022276	-0.0844753500130289	1.57427739826928	0.112882162968701	0.00768241615633992	0.954331303359208	0.97283743640399	0.652103253988982	-0.345704989700068	-3.88793751353619	-3.96777244517706	6.40498239286423	-0.578566283345007	0.359681447166243	1.21662422671619	1.98759462632729	0.668525028428642	1.26700428986631	1.42218451364171	0.422851724858272	2.21376827897655	4.7409773754036	1.62120048370002	-0.266935850470306	0.0643529932601984	-0.610827309611326	2.37284278099266	-0.800060442884321	-0.891529516619278	1.39738688744924	0.893337529479097	-1.32467635678644	0.703992197000082	2.09363327573709	-3.28447637684229	0.33078173164325	-2.87001037667003	2.30309238583059	-1.20647560303981	1.21145693063704	1.70513923234735	1.71871306842715	0.525818304226036	1.50785145595564	0.395601968302905	1.25646467000597	0.402355649406465	1.34833577335873	-0.829085446178509	0.138583043845423	0.247923104727982	0.399590873914011	-0.820994194333507	2.03408836119099	-1.07772180302732	-3.06564650830449	1.05468519929367	-1.55651650058699	-0.650476672861528	1.24058686540989	1.89014022597361	1.93884362674733	2.56061043133474	2.66729730445146	1.2559654459642	0.0612226524666518	-0.570934877122884	1.8973883320975	0.498980233176695	-0.318903439076499	-0.733953444473303	-7.84398237881923	0.862027579915975	0.57877760300895	0.561297945881812	0.66926030908294	-0.360367796940725	-3.39123676016713	-0.885630331743005	0.766673616271555	-1.90232004331111	-0.0152055866841827	-0.543849719025892	1.51571364610903	1.18646813254157	1.46315669676961	0.501707530851797	2.98410023696793	-0.258603059403576	-0.0464677757919603	0.125070442556646	1.2396316780778	0.259577850677691	2.07259599846173	-0.308140508018659	2.1444198155277	0.833632839769199	-3.60799441735876	-0.850115281253269	-0.67485249976635	0.924765169073194	-0.263450508215004	0.76441471141683	2.49294023212833	3.87840252757371	2.16130010831246	6.42701131324382	0.932826650903793	-0.177761565365865	1.81389864787392	2.0732280304716	1.74281086898093	0.475088292760571	-0.695474864258487	-1.19642983755237	-0.62678208253354	0.758863375182327	1.33336310007019	-0.333545494687654	1.10077132245082	1.47920631760756	0.386659835644996	-0.763470271251178	-1.36453847145321	3.77539681579448	-0.948130420958589	-0.141850185791154	-0.998258469474136	-0.390904524511566	0.947275717820474	2.48992295368985	0.412470286879629	0.819822475695181	-1.62846902994879	-1.9431781309237	1.79875773865843	1.10958054981506	2.02668506583331	-0.442946899455886	0.636368112918135	-1.61811095578675	-0.0667044903220071	-1.50304723105438	-0.634418006275734	-0.247805606968698	-1.41389596752794	0.640619802072971	2.95298298676892	0.0353326774999243	-0.822392480503028	0.163219518949124	2.52412380047476	-1.00144213406938	-0.0868015509778262	-2.820601294546	-0.552696527197264	0.377033663928366	1.46350252450006	2.08989199017262	0.511240718890449	0.776694037195651	-0.433834152002561	1.35497678808399	-0.626748271754936	-1.25968447476059	0.239454950127082	1.30937880739668	-0.974687723498433	0.226966769564267	0.715223323641042	1.57637195744118	-0.132102172187563	-0.163221805628071	-2.71670158587129	-0.353368735319305	1.07953372913631	0.746225988071874	-0.5523434571416	0.268709993570468	0.669446379887923	2.35924071586276	1.71265489366875	-0.199709737348246	1.29673785790423	-1.47023812545194	0.630367662422318	-0.740834731895227	1.08139383255644	-0.0420623419582631	1.66549653651613	1.05104334787541	0.993661319484202	0.420653040014242	1.20727038241717	3.35413100214975	1.85170473756244	0.572982455012608	0.240119317818887	-1.45426631731753	-0.24386568231417	-0.586385212607576	-0.34300480177682	-2.42205915591873	0.138819668491357	2.4502122725714	1.26888717781673	0.115992635100229	1.45710062999105	2.83506917229732	0.948488048043903	0.68265196867725	-0.0207649038414568	-1.68055137353422	1.55875406523389	4.06975672836295	0.729878786396198	0.510493327211058	1.33318098629659	-0.428898794348957	-1.40751540427724	1.12529139264888	-0.870058329760226	-2.63689097091109	-0.428278604482917	2.40965051550599	0.0431750710735669	-0.151893860268123	-0.364855669929013	-1.71334418663334	-1.17471306268917	-1.11803713920443	-2.52051849439324	0.214512221806735	0.499867960538787	-1.41073734113346	-0.197675210738698	-1.52999357548035	-0.253198193615063	0.760149427585558	1.53077911563183	1.29975414103207	-0.13133917201473	0.828261464818391	0.436449342688133	-0.188655698559234	-1.58679666427272	-2.34846654070199
40C [-] {0}	1.68431778438184	1.47819292849058	0.685942543883573	-2.92625969887848	0.607431150417197	1.94195952248535	0.608662714555227	0.741467084649292	1.60971540262472	-0.699536803164122	-3.14617140833379	-0.91711074343974	-1.12496899228727	-0.597675579427772	0.652425161831771	-2.21694008612038	0.202678477891447	-2.6558122735663	0.400725427877215	1.35064606763449	0.423270147883262	0.314637182631897	2.19038837598848	-0.573063529823464	-0.993083323867314	0.0107558446523575	-0.69464182604256	-0.461280281594751	-1.03026274766662	1.72822906807646	0.554902666722023	-2.44645980917657	-1.0171920339193	0.484033626866701	-1.31670364219692	1.07975100045652	-0.122196622405955	1.46830402313644	-0.220791953276291	0.613560601625172	1.66513433257323	-0.388863830848573	-1.49004831128333	0.0964640448486718	1.0580286059648	-0.358251102687909	-0.323284716281526	0.203263652619794	-2.29103078391038	1.5254712890059	-1.2709018341467	2.73980949760355	2.25849807208092	-2.65478667187712	0.407446137077856	-0.192598626316553	0.683247001545324	0.258888758630688	-0.299887055661582	-0.283876559062959	0.180471298382822	-0.749846411880454	-1.72105488026366	-0.773041451882359	-1.19031716636875	2.34600127152943	1.18912831427754	1.57269848792022	0.507811806280899	0.343347515998209	0.457336905802634	0.765786220565084	-0.139943410334843	-1.49606587231001	0.561230163987113	-2.43356006752793	-4.71494992773602	0.955326200906848	-4.67715415647797	0.885958140456548	0.111655120210741	1.59518108721667	-1.03226333448502	1.57946395654795	-1.03062469481026	0.760519650063431	-1.22232516194403	0.786314565432874	0.103995733709043	-0.196815169691061	0.161376549692579	-2.57217363159819	-0.90126219888938	0.088839521564796	-0.4704501322503	-1.52916921808563	-1.72266241812666	0.308500459746009	-0.662296896694305	-0.688045189236986	0.0678429474140124	-1.69669704230036	-0.0869392854629662	-0.722713807285416	-0.936869262246777	-0.799938983394194	0.863703193179577	0.0716895993543585	-1.24849401213371	1.26831901718803	-0.672697232728258	0.193637976099985	-0.434333880776551	-1.42476402284619	0.485046017312883	0.98607324830866	-0.381248658126438	0.334714591239957	-1.92939700268748	0.876201026268917	-2.28732007915846	2.89182293742551	-2.61870559219087	0.633659862481265	-1.76584405603925	1.36482548465642	-0.648399604324016	-1.75969797690567	1.72029309083899	-2.72388538076018	-1.0048581148162	1.77575501372676	1.8339188386308	1.08692609713883	2.6401743653386	-1.05438158466013	-0.20916916778657	-1.56505971344376	0.800434438112261	1.47011351468569	-1.71320511929559	0.579431096723365	-0.382837180507192	1.29018239715912	-1.80920907655191	-1.42558235836159	1.01976793270239	0.740616490648698	1.81938868502395	-2.15826335755205	-0.0256020800676487	1.48256930533832	0.351768109514984	-1.86800423455201	0.0880819982402346	1.36475268723882	1.47016371054794	-1.9868993659259	-0.11560147880688	1.55511463270589	0.348839052095613	0.496599979982485	0.768239176532443	0.476987542253564	0.577454001018915	1.59120523201254	-1.34191511145066	-0.294183764391334	-0.657732463719454	0.540581359834712	0.0578333932571177	-1.11840885660711	1.44049362296017	1.09122633373654	-0.240593202081036	-0.714210889056239	-0.398268446715091	-0.17347193472778	1.55492880920327	-0.973928481006003	-0.619134171853713	1.43736724371024	-0.342139312398966	1.60631872818672	-1.50453281042413	-1.37275272540491	-1.38253808178122	0.306131488564086	1.64881570721019	-2.38911658849626	-0.475813537613627	0.373494286286085	0.755336844611429	-0.157673954123546	0.423498058161089	-0.291772274030033	1.04574608248021	2.06602340791018	0.140436945911748	0.907514800668866	0.315013590112638	-0.315218134997784	-0.771883009964338	2.03879618716313	1.94181441748803	-0.188710166774275	2.60109759591587	0.23649744215107	0.903377943593277	2.4922879901769	-4.34020150672926	-0.0450798660964409	-0.183471297162873	0.451879069048895	1.18133498339573	-2.46359890182002	0.686637369996866	0.903498115808167	0.18712629288709	-0.600537205349272	-3.07804033910497	-0.367428552117268	-1.33019030485226	-0.623109905382218	-0.254193653137236	2.07395430316441	-2.59891210164824	1.47075594184836	-1.27077154514967	0.536196694796472	-0.642406234229622	-0.204095321116539	-0.521441226346045	0.242652781672674	0.10050779118905	-0.783364893793258	-0.900102631090534	0.330977461847648	0.326905507772698	-0.780156304750872	0.58246953227203	-0.470520239350257	-1.97643050377618	-0.726911500231111	-1.41368850871104	1.86975742238926	-1.67663472847214	0.872486190258231	3.54370911810308	-0.522414118617828	0.0808078971104724	-3.36638565748025	-1.46269805540079	0.12472624289089	-2.31687873629457	-0.0593976057204322	0.51641546281022	-0.381751962372543	-0.135732862022059	0.417867194543662	1.54528233553375	0.181503563723963	-0.735936056779254	-0.815719761302775	-0.427992568244404	-1.88907788781808	-1.27211589426375	-2.8328595321147	0.0466651185151355	0.131924956762126	1.52873785410514	-0.30901830377044	0.215338370513708	-1.32854858185865	1.06477491951894	1.03229806916148	1.25985944855094	0.96717451721584	-0.3017197146943	-0.211412093613766	-0.960439119077331	1.17080605452802	-1.191393639993	0.995785227237269	-0.203800394090111	-0.837723757458782	-0.431688727603363	0.563688879660801	-1.81253576316611	1.10683855522773	-0.224813318596319	-0.0961015008386978	0.382755007796652	-2.27807513998703	1.51120213190901	-1.67322772435939	-0.0063653398769019	-0.153234181452788	-0.322119668355304	1.76850732244245	1.58894607804832	-0.587027803974514	-1.87553899143739	1.39727622880526	0.992584266373194	-1.66417086491259	-1.09849536461338	0.217126464632389	-2.19727481280656	-0.89303448247527	-0.0633316913541057	0.212012382478382	0.660427289572297	-2.50234391961329	0.416036138589156	-0.386267074027352	-0.308848528138682	1.00346865522478	0.564697751117617	0.879002138481653	-0.274295591785871	-0.465796657256172	-1.53525132772504	0.43802714392492	-1.20416874487069	0.28568766768456	0.785715673532747	-0.554162361373212	0.0665672871895246	-0.0614803576292075	-1.30752480813816	-0.709814924806157	-0.718536333246705	2.13497702763823	0.662821013248865	-0.573614727532846	1.66692583470064	-3.9521859525696	-0.310751736387824	-0.850672278693304	-0.0188696274880822	-0.167093147791747	1.44626072721631	1.85736447556015	0.182982431623045	0.655695878519036	1.82410776599283	0.126016957589534	-0.21011793822649	0.386751695015171	-0.763807908092279	0.0776761850893955	-0.176921497238514	-0.284327411254644	-1.49735069176585	-0.769918498526741	-0.787972172792556	-0.139492776583026	1.31442563149307	2.74629635440251	-0.350945773848457	-0.401589480577267	1.35913141027256	-0.469589046112113	1.06241355866448	0.222973208988141	1.67238143165485	0.190137639606014	-1.00858060587832	1.18407417892491	0.311573815391271	-0.950199969148028	-0.505686575252409	-0.492936287608178	0.6471192225397	1.1454564291197	-1.75579553737683	0.270517618611043	0.0286188641948198	-2.56603352098688	-1.42168795475055	0.894534653927161	-0.913203910091774	0.611695358625355	0.59978448734336	1.24232877664176	-1.19039913441428	1.03106233846204	0.462843873550709	0.174349602237528	-1.81209781988406	-1.75489915928817	1.68894380249897	0.335773164762244	-0.774135887373183	0.0572931132862151	1.39942358083666	-1.11661367830845	2.05084456106903	-0.779460954780427	1.07204091416875	0.99943169175993	-0.762180528562292	-1.24305404192297	-1.48591970025406	-1.72614857546843	1.36190019280119	1.22576652927352	0.316513735215242	0.149142714498449	1.70545692751593	0.952746442101074	2.61057062547479	-0.388746141865216	1.59793833650048	-2.29074282798211	2.744534015792	-0.456849733126693	0.877428632445989	0.0343207140975726	1.35318386181995	0.44270405186284	0.789355105856159	-1.97557315512372	1.74319636499645	0.405430521575478	0.805975800447532	1.03750131242975	-0.0768837633826707	0.898417013476595	-2.50584923189252	0.117114907418484	-0.262705050257243	-0.5706662248335	-0.367557871811214	0.849323543762232	-1.78986638773297	0.718738676358274	0.417464097443722	1.69932888835175	-0.552255766319537	-0.606370868910926	0.538319932727506	-0.639588041204441	-1.35752913006743	-1.96110980761421	-2.99432212953922	0.126096076506804	0.578466752694291	3.99104438968386	-0.232763956102193	0.354243896013295	-1.72847522387675	-0.0539976591067362	-3.39535400061283	1.39098702823111	0.480402491197408	-1.15866967857361	0.274243689549569	0.772345530554394	2.97788032879784	0.339776671055706	1.47143687156129	0.14592802483565	0.0864623866470867	1.66651194276196	0.675936644404026	0.537286242085927	-0.206457963027668	1.18828724132878	-0.185049613528867	0.144778135023671	0.531542665375516	-2.44949331174981	1.03061291177504	-1.8897683354037	-0.515780317004589	-1.04468115280726	0.357598215347047	1.05788333264673	-0.739183392886761	0.396825700219928	0.13337832700325	-0.866816136086036	-0.0683260651178718	0.615413320499846	-0.917340668996268	0.407772124776304	0.229715079369275	1.37847728723817	1.3166590808082	-1.94044056854185	0.596442033460172	-0.835601657596374	0.963703070767786	0.249377715348768	-1.25134210235111	3.55554119815054	-0.0580715720986434	1.38471480927393	1.16359561270904	-0.815829761253685	-2.11799747399962	1.72533302881118	-0.480763714704562	-0.259946993895624	-0.0498082053847023	-1.52536362683888	-2.01493091964781	1.17036490557736	0.327778557333191	0.556722543269841	-1.08421103843633	-0.530110169300014	1.09611993649685	-0.790688769322918	-0.0511074690973037	-1.43793073060185	1.22287309039034	0.697181647504919	-0.894281057828082	0.376109811650702	2.71460824876206	-2.86130715501547	-1.05675901697447	2.04995122256695	-0.868976307064625	0.963003244480263	0.828042822132199	0.509090717807746	1.14851727027257	-0.322552709672827	0.922225858032557	1.66956368044877	0.328133177345956	2.71149568490584	-1.07011956455262	-1.07097236372149	2.52675265845803	-1.64165074991729	1.54521558541849	-0.338534351481435	-0.465952976592149	-0.684570898535152	1.9672194686126	2.0822739771769	0.423619222808613	-0.858007434078658	2.66318287277153	-1.28005102754245	0.4632385471638	-1.07147002099828	1.0916791745642	-5.44871370193287	-1.66092656315797	-0.146647388628202	0.494609592674569	2.03189859459855	-0.737813217180918	-0.826379166715996	1.77924326862598	0.117747214905478	-1.3174570318073	-1.17020700132802	1.74827965133265	0.650259897385967	-0.442145324013949	1.22675353376172	-0.588274417417777	0.474589759013927	1.15351436817753	0.206976202619924	1.02137092967315	0.109466874310061	1.55332173143955	-0.0762906895792072	1.59032747716219	-3.63311277741371	-1.27062689628776	0.807079136056975	0.328213222377161	2.74056605494695	1.52753237031415	-1.1592205434681	-1.72801110628344	-1.98736353285397	-0.908519701358057	0.560673343317121	-1.41559889294885	0.409430489170322	-0.359732987436319	-0.485342115906632	-0.413691496910429	0.391309538924171	-1.08573252613654	0.343538860955718	-0.102716476058775	0.129917429966135	-1.54362233857137	-0.76690336283259	1.19644705021517	1.37464370211219	3.17611688674418	1.19413838703894	-0.768304858089726	-1.94665116647136	-0.0303994271304831	-1.2710674261613	0.8482786485016	-1.21861774368459	-2.294388709808	1.43079060338925	-0.970103396259676	-1.64874347621268	-0.0334284213812667	-0.582384116371443	-1.26130879236442	1.72402254230409	1.52570570422124	1.20579402099624	5.70396289279999	-5.42399395401556	1.85656455800428	0.524921776798146	-0.00414020130256946	1.21163412493752	-0.00681772952504797	-0.808669074430775	-0.90848487097156	-0.451149486530334	0.536224870682126	0.21056462557261	-0.236836254095379	-1.07230886015844	-1.09198507266422	-0.260197503745632	-0.0538665278296805	1.21297530557096	0.465984271303024	-2.16205679050018	-0.106169308640988	2.3941752589646	0.800770878516396	0.755238746430583	-1.72459870100366	-0.761186682472461	0.801222676733161	-1.04004319094247	0.50357846642518	0.126611257748667	2.54093692818582	0.234144597343243	-1.64157178435859	-0.0937918957351485	-0.928302525780062	0.631163669719129	-0.233643134164508	-0.783790308988784	0.649428280185519	1.56701950602147	0.821851308699952	-1.70301659490913	-0.142887732016448	-1.53655162024451	0.362722908828304	-0.526506642879851	-0.0173176259422625	-0.0638403428229714	-0.363944541923108	0.752020063460933	-0.830678958205386	1.05359508803572	-1.00238950991587	0.774055655010213	0.334397073055755	1.29845224871519	-0.48020431978515	-0.948225955296926	0.164723386361489	0.29352478962226	0.732779632774795	-1.30694697682422	0.0234442145469283	-0.900273800869617	0.160561440014507	-0.66643952527808	-0.753208987920023	0.943912399969114	0.20414935103105	-0.477100478650755	-0.84691032339479	3.1943662123277	0.260850624405528	0.199639258703658	1.59047216219376	1.00994982843953	2.84372138026587	1.31753246114904	-0.0757509286786109	1.33344612304581	0.94252132414221	0.69775978119643	0.122289153431614	-0.478910387572827	-0.283723259800517	0.968896571291776	0.260711136528525	-1.61071001549742	0.357873657449962	-1.79135239449522	-0.014992339548007	0.0406519992016827	0.776856899091794	0.930954647337049	-0.302939865583083	1.19958595970122	-1.09003268639444	-1.75572156651857	0.0362098150149826	-1.37283081838252	-1.21022656862651	0.750385205156921	0.436521643218978	-0.756108144728926	-0.333415957794643	0.919353001355356	0.72327083472546	0.995715593009074	0.484739202640423	1.73140469156284	-0.410091991846398	0.147351359192483	4.85366796532857	-1.69610491182436	0.422334918432932	-1.03392391478475	-0.0755122242716935	0.466877743044607	-2.70780801457475	-0.925402398962775	0.17778686870962	-1.08367326366855	-0.244646564434235	-0.307612070696563	-0.484165083947174	-0.328075382420078	-0.697500709715034	-0.923384845181016	-0.615211986051585	-0.808212949707191	1.22564421989233	1.79197286432952	0.338177298799853	0.638848348612111	0.145986512273024	0.290052926977272	1.4186611028803	-0.373674791865503	0.56727056692518	-0.0544227418442894	-1.72532323646166	-0.308431472377952	0.178300378298515	-0.416376647493687	-0.703526120923644	1.60133336439023	0.608905140019006	1.12721695390025	0.709763096824359	0.47206502907374	0.502400342055758	-0.297029686516076	1.57682063361767	1.70967595685759	0.538030689823413	-0.422195842077535	2.02187736949882	0.431125645492611	-0.538044243219626	0.0834435625928464	0.287954450347499	0.736086872610284	1.36574996015059	-1.16728680589541	1.39205128078366	0.47770247868181	0.339219338159742	-0.501890063857629	0.135552818692607	-1.25280869129662	-0.184339441658835	0.510166772330737	0.0053586747188479	-1.14813110956765	-0.581444298485304	-0.0473218385419375	0.465617054824881	-0.337152245760063	-0.500988528868545	-0.285784013961046	-1.50528020183354	0.850732829221384	-1.16849543015219	-0.613355413274026	0.44048707084289	0.702366940806038	-0.976662995275267	0.903795846347036	2.41960469365751	-1.35901062006118	-1.85435142323564	0.992269002899831	1.44715533430573	-2.01633993830169	0.0904518808770403	0.597904140810401	-0.380120876990702	1.36063598209145	0.749633919220553	-0.505145721330813	-1.98330501966428	0.316841163500058	-0.810326276540404	2.4544665000916	0.0411215520002066	-0.0442388054422583	0.588966994806788	0.643626246109375	0.256987698829257	0.321804348075434	-0.0537737464252787	0.478484299863393	0.905512256811942	-0.011565259470938	-0.065540666974857	0.589564868337063	-1.21259936755221	-1.69042637594012	0.938497911585678	-1.0057434296921	0.27115165806557	-0.919831288934787	0.00269944869834176	3.00815572965894	-0.556201202435508	-0.292223362451993	0.252698867292166	0.589205430368315	0.367260546976329	-1.11083586908359	-0.292577263139722	-0.198162845438598	2.58584585670183	0.0534320906211682	1.65590775293116	-1.48150328347571	0.511656231585944	-0.294579498635391	-1.32279061099389	-1.06967687209365	-2.05684383130919	-0.715045348376142	-0.562180242580679	0.0929834513223765	-1.64822202985675	-0.438192420236624	-0.227556122011285	-0.211366994664212	-1.0053928726346	0.498812481062071	-0.316481007397573	0.796477518993317	-1.45562355761516	-1.13561398042348	-0.329969627988454	-0.554140916460708	0.194452156155443	0.233404878972546	-1.43976236702057	-2.22617871285211	0.243006559757314	-0.183222231542812	-2.70875064685935	-1.24871186605814	0.506558487599192	-0.416833477955322	-0.176516731796141	-1.19243296214994	-2.93432403815285	0.218904843239939	-0.599032256115823	1.12019173976993	1.9238305221611	0.458842220338305	1.22935361111364	-0.271789011241676	-0.360909177691042	-0.718205579870826	-0.84929934528908	0.399204112774636	-0.659962327728985	-1.52931214852241	-0.188947901436233	-0.707986188461778	-1.03749670230912	0.457494663421073	0.16687582994955	0.845483091725064	0.281035343369379	1.36010523033292	-1.16646557504134	0.708139462960535	-0.168980521851972	-1.82929047462343	-0.15415191445045	-0.906135293099375	0.540940346788014	-1.47593909065269	-0.171759920799735	-0.646944331400178	2.59285312339589	-1.26801693646833	1.27575549307597	-0.166410832367545	-0.369129091555203	-0.652263264653408	0.469555361027801	-0.218815957157908	-0.117874807086692	0.375245683376036	-0.867619166456656	-0.61197099287692	2.5987872128596	-1.30433386574639	0.718681048206457	1.7793392735906	1.75546574738292	0.319943534886568	-0.570018505811951	1.12277786380907	-1.09036409351617	-1.61229275442166	0.0307344311141267	-0.284483231777537	-1.6111992975115	-0.702662861046738	-0.855441438585788	0.585500102249759	-0.548466515114498	1.22735145318603	-2.78311096264857	1.53507540910323	1.23790711779115	-1.88018073809201	-0.561462134433084	0.244984778323739	1.19051700346535	0.760723863653872	-0.038562635771184	-0.267766531313928	-0.34385951673709	-0.467286020004068	-0.854635268217456	0.399070001907396	0.279764861087045	-1.08227218178019	1.39437410451861	-0.230960573694493	2.79896333211175	1.46741920637852	-0.325019194188112	-0.0555055895910482	0.527905430981464	-0.129999084039694	-0.333154202023009	0.737621476636084	-1.40035861977379	-0.392083710853941	0.218332898246558	-0.319691289082566	1.08098214361047	-0.378997080973518	-0.352587170988275	0.255004165384892	0.87047671778253	0.737088045089409	0.785105669692963	-1.0858898550123	0.141935171757304	-0.591361522821753	-0.136358608756908	-1.75269471706341	-0.45858325309397	0.568179743493124	-0.562949598816562	1.45946573188478	-0.239598458522205	-0.0956540144139161	-2.51420273220391	0.920934241960934	-0.106266988810528	0.710922507452122	0.303768542689596	-0.185640516930175	-0.320931374371251	-0.657984198266377	-0.33653907736974	-0.321845510380791	1.14897303196738	0.235203884678558	-0.0393495473181347	-0.418208267719191	-0.974684763214189	0.154065891180082	0.227731297785445	-0.771858935074909	1.08469878217927	0.875679543643834	0.0175651991374008	-0.575533162459703	-0.581845044358318	-0.442406430077614	1.00231130887749	-0.192664525032934	-0.440976683695697	-1.161212838578	-0.95449436595468	-0.0457439978139645	0.245877997685827	-0.631598368231762	-0.383452838338309	-1.3854900390821	-0.262386761199665	-0.595910667189763	0.584035368380467	0.763339926019908	0.716444677960932	0.169650711390781	0.0323266575722054	-0.362366124082802	-0.815107376822277	1.99698870764501	-0.974287308839584	-0.220748570164074	0.149725099267233	1.5186755135959	-1.08995812720466	-2.0524487888578	0.592244149208539	0.360920605522637	-0.222220898890838	0.0608562713917458	-1.9046188656403	0.097942872927404	-0.0792676048092372	0.323072266893549	1.19750402055513	0.395648743275925	-1.15003589841459	0.871973568831667	0.555463404905203	-0.86143028187144	-0.22222635775658	0.602597468523406	-0.744222703534779	0.556657795180688	0.448934504516614	-1.05412559908475	-0.437931240938789	-0.411300633543921	-1.3210182631965	-0.545631230145643	0.749066049864517	-3.67715235571207	0.8709719318805	0.345602171914835	-0.73222292472613	-1.34610802945186	-0.625776762825957	0.436963704093765	-0.176902916104107	-0.189017662164659	-1.23692164225973	-1.58481013205733	0.665063006657791	0.424270939089975	-0.233487810930748	0.214860566994674	1.51191991910446	-1.35213688379478	-0.364217821098212	-1.21403667163657	0.860832801231221	0.604863932090802	0.776419230579118	0.549507091024327	0.49793495182258	-0.305820973508083	0.401712797188517	-0.313847044576542	0.936491594247078	0.327401717010526	0.318055831671247	-1.00975760890503	-0.556225115880116	0.218747164102511	-1.40196332242415	-2.76273323435474	-0.605536827295259	-1.08304255123797	-1.16366836918666	-0.239814982130063	1.67772423453396	2.0874532648965	-1.13656067787859	-1.04606710489194	-0.714648173735869	0.416691853088436	0.138141613694417	0.787210800179274	-2.23569958389747	0.947350883871104	-3.87126339790338	-0.788514277390708	-3.66345856435093	-0.0233522384858993	0.86125888982239	1.25703588490348	-1.05888779070423	-1.35077085801063	-2.32858190007189	0.528321655745891	-1.48191885301262	-1.11590795280388	0.513258300868371	0.416921714936274	1.10672696140771	0.353078182789519	-1.50949923442504	0.445281820736418	-0.173818593178389	0.284423689534341	0.18178594415067	4.35366553940652	0.260647145200956	0.379698933488174	0.507295407063109	-1.20232609840427	-0.270009373507131	0.0215284583989223	-1.77874150707332	0.990335726715967	-0.0628392401504635	-0.0582106135301494	-0.676325222803448	1.3870872153533	2.90939022887889	1.95866635781799	2.00254986210014	0.452746498684192	0.454784514043078	-1.58129626284238	0.796255235461915	-0.935385075298985	-0.752041539356086	0.39148110416311	0.821320501059008	-0.579663747851077	-1.62077299769958	0.012670103040164	0.583135700055725	1.51224081720899	4.24400064990667	0.403719800509508	-0.400728299455786	0.4106385404837	0.236227685502157	1.39555556934605	-1.0086583094793	0.150519440621986	-1.4916997034264	1.2136160576832	-2.30172125715196	3.3562681438333	0.305892913574394	-0.153753912060766	0.706109313379665	0.606349736360185	3.02696414464197	3.41799129130567	2.73369291623641	0.0363177123402124	-0.269821513773508	-0.643292797105479	-0.66165071389214	-0.112701627892132	0.631012165218773	0.539714558293617	1.04192265168228	-1.36180894195999	-0.199810258564243	0.34998724108414	-0.221830093299468	0.179918841393037	0.107404039383277	-0.660958874654812	-1.29020808066603	-0.76916507591186	-0.663684994181857	-1.3892360715156	-2.45030896175508	-0.460624931892959	0.530626091674729	3.10402850407875	0.854729108189701	0.105018905155395	0.478784298687885	-0.38802157071373	0.620536742326007	0.364131956207351	-0.832313423299048	0.907017992178315	-1.48681786286142	-3.69217550260139	-0.666500013275937	-1.10268322896706	-0.161316653231765	-0.625210280441792	0.419499450268613	-0.72253705839093	1.51174261314901	1.55724740553222	-0.296117026890414	-0.858747256299008	0.928924979909319	0.0249724501310317	-1.02386490486036	0.101645218376173	0.485238970733246	0.874878382132581	0.440347476381456	1.10934394402457	-0.616255832173403	0.418799980869546	-0.568512332375806	0.999829859618097	0.150745335239354	-0.83876452977369	0.662051959847914	0.195763163511681	0.88914728569931	-0.995765696833205	0.363372764530202	0.43362782393473	-0.524191687431613	-3.07770925395127	-0.549641143216845	-0.91250794310717	0.601973425636232	0.532797665361964	0.119332707441612	-0.0991889564705971	-0.878592842230732	1.26479005592107	-0.374093282128285	-0.230595074097537	2.54334816511219	-3.98882498036881	0.526972604557666	-0.136144589453831	-2.37347032809192	-0.36467900853609	-0.323227256722095	0.31507139724561	0.831388740406016	-2.19939244680753	1.42705300525953	0.178129473022317	-0.854378896489805	1.85955451199666	0.281737659428898	-0.215411172612893	-0.637095685619752	0.473969318929344	-0.13911864480402	-0.113545157804544	-0.0443242542585318	-1.1401999488212	-0.539819279577826	-1.62387411428234	-0.63236961143894	0.0166798596222934	-0.184317871751709	-0.110576288800455	0.0588466210294923	-1.56337195799949	0.824385141814215	-0.0726706980426922	0.536249497752484	-0.0446958239153061	1.42220883236199	1.53447360051195	-0.111059919328077	0.489999888178947	-0.257250282658822	0.758311631387407	-0.832444829178961	-0.470306409715669	-1.15591427407266	-1.0800489999678	-0.521971047936658	-0.266768358968798	0.82664916870384	-0.908646212205336	0.412267587776197	0.33615802833556	-3.72873453484666	-0.260493920983075	0.0460080470727045	-0.731727019271649	-0.509550652531261	-0.530439225197328	-0.345236118291458	-0.0789927106603622	-0.386564881764376	-1.93470622149514	-0.463936005034746	-0.924453625246153	0.330513868903413	-1.02441195521783	0.321356015511586	1.00181740238942	1.03242423466519	1.91846597594457	-3.91826445950384	-0.781008153615996	-0.0771670137145431	-0.447794965111027	1.33178909866952	1.00495349766405	0.683905442781116	-0.883095009556791	0.595649899551025	0.334024596195394	1.08866748707544	0.194497536716663	1.05745396034302	-0.367210292906173	1.03564390120782	0.310889618685981	0.903703654078497	-0.908915988570039	1.78505293352019	-0.658988408005878	-0.571259766206719	0.108630543970728	0.589756592880503	-5.58775361767364	0.811580473133479	-0.499846512373095	0.481925469266969	1.80331282030888	1.08442603692311	0.152782526031403	-0.473528372555002	1.06409667017242	0.549410564084395	-0.326987350887628	0.41833851615839	0.785627233331376	0.180955101638704	0.907240295460983	1.76746944888622	0.189097587747287	-0.733439227501005	-0.527146238144916	-0.282992607470417	0.5292609224601	0.188652636865577	-0.26200753557359	0.842127903034394	2.30624556827578	-0.925734732143174	-0.652645775951048	0.221095659657968	0.0868421964932635	-1.54953748458988	-0.269390153865384	-0.454265243347595	-0.141242271867093	-0.0990636469641825	0.510244200033153	0.459180297406554	-0.0188323054897796	0.561322851087179	0.686434812064651	-2.37022643093918	-0.406942844133313	0.179933296567447	1.89007414132801	0.212626493265586	-2.72379139160459	-1.74268466732203	1.24005986354703	0.0809290077279161	0.876896947191024	-1.36927161253829	0.975758266384731	2.18826297617579	0.57373317068138	-0.646975651836063	0.406657460537287	0.43192794546328	-0.447233900886514	-1.66848613826744	-0.404999980344907	-0.665715404258502	0.405159202160846	-2.09597771464978	0.336621409634897	-0.107484836165565	1.08881876506238	-0.441844587612525	-0.510056434966542	0.177508029545084	0.38107956994647	-1.30051407069323	0.469802511643769	0.24548989323609	-0.777120185527769	0.143427635723775	-0.429405935600932	0.514582705962107	0.749388902258218	-1.13544551467085	1.00624024123437	0.019536073679105	0.407847077060436	-0.936938876473192	0.265590609733489	-0.850147513264316	1.11601174913928	0.84229513672349	-0.165835394199509	-0.639122944762169	0.610531181854015	0.648502237411809	-0.0418311545753785	1.44013442111948	-0.207562595973382	-2.79690671732942	0.43641243098088	-1.90710656867178	-1.44129758630801	-0.117781884360203	1.31019638177372	-0.792710653276435	-0.250139709728071	-1.42860782640169	0.3614520647744	-0.408314100437131	-0.815141555336892	-0.238172110192775	-0.830164863297528	0.0238090783826113	-0.602987280997315	0.0493101807132278	0.340892704364984	-0.695344019757049	1.46649032083599	-1.95785762320469	1.39620718900738	1.29401619876734	-1.38371114975927	1.26977849603925	-0.511868004212761	-0.233354129597909	-0.916348060455997	0.121395073354484	-1.15322149775534	0.29440712006633	-0.202771339724999	-0.12934891779187	0.691143143582665	-0.803314376970447	-0.141824060278865	-0.217333088815713	-1.26061999636811	-0.978298975344552	-0.324171467019059	-0.636947273071916	-1.43069226665614	-1.22693155325174	-0.525804198125984	-1.50467734234749	1.009620655442	-0.980088788268494	0.0350967139960252	0.0266177547661507	1.02844783373127	1.40124182131387	-1.05919839966956	1.16579204251921	-2.51513145196865	-0.0964869309483993	-0.83150278435705	-0.161923723277675	-0.759420671112428	-1.1328599053093	-0.664401072716637	0.392366674354879	-0.544309566278469	1.62592553546503	0.870838349543816	1.22640720089749	-1.3654862177604	-0.772533702656007	-0.89810414365533	0.510416782418877	-1.09379917149112	0.137902650547253	0.157308770437197	-1.39955598641998	1.82788691277207	-0.465187595981932	-0.333492885622768	1.20206361165657	-1.6376342626621	0.601359421354576	0.683169197739635	-0.13178110068113	-0.938024694486021	0.37193748986955	-0.434364097903459	0.392390585204333	-0.810058683910965	0.88768696248749	2.48987749349458	0.385799289086709	-0.0256819378048076	2.93622191644783	-0.32797368669644	-0.272945075008273	1.15196486810824	0.0738086171801093	-1.20870381122437	-0.252024225276804	0.328617263849101	1.35374785238063	-0.110809493819934	-1.21725184855729	0.00647542824020251	0.824028152156413	-1.44505181707243	1.53189746421445	-0.386782978045225	-3.70028832457517	1.0568815537809	-0.95804516764098	1.31496182868819	1.42194622332913	0.474840958608121	2.33555928165926	-3.4892928906984	-0.467942207392914	0.49419193841924	0.210562532106348	-0.21611181784604	0.795032556652834	0.0215472625250447	2.01266056269766	-1.72710082884914	0.631245860448644	-0.343001266937033	0.859014242012477	-0.491488435019445	-0.704154083940001	-0.182393827255728	-1.68582877891252	0.136540119321067	-0.465691043767083	-1.19250442412401	-0.0769431235132566	0.671415697714951	-1.87411514634379	1.74624673102842	-0.964108520654685	-1.75298045438675	-0.326674932985516	-0.112414923958966	-0.901272994015096	0.065894207395348	-0.125933650280513	2.20021322663757	-0.319108650884848	-0.281961307583092	-0.29069927529832	-1.28637198479813	-1.57900854720788	0.52408025251573	-0.82759228725635	0.240380046072961	1.23783352194667	0.821731322221532	1.10364608811413	0.357080336997363	0.559221591605723	-2.01712584753016	0.078389968143619	-1.70779709455035	-0.335241544992774	0.752265937468779	2.37729035536907	0.175630784192751	0.279121596729947	-1.60629945031272	1.67112126894798	1.91339287875495	-0.753551472857906	0.71799407951163	0.0677855490785001	0.353567202446521	-2.03430419217464	-0.328797334494514	-0.967532394627478	0.504083965632218	-0.077799456488947	0.00842664454657921	0.330864082224292	-2.84250409723899	0.290347294561412	1.02978433190616	-0.481413758986847	-3.13591769718354	-0.15160890838956	-0.37723617117405	-0.415111811101724	0.741373718159385	-0.865702087406467	-0.137271437388581	-0.321097616902691	0.324461612177745	-2.74973495400117	0.384815465731356	-0.560009886205757	-1.39650716740604	0.167103003920272	0.070051844374845	-0.476508204792087	-0.997140077177186	-3.71403894174257	1.29968515493833	-0.78407537235666	0.525106803150226	-0.324461807888601	-0.43055257221169	-0.176689648785436	-0.466052367337008	0.0120573282340043	0.21920436027073	0.535146873284442	0.00106832002716146	0.561008944566809	0.486577190211312	0.444173411142458	-1.17861411755418	0.747739807175799	-0.391430916327807	0.343352280229476	0.187635613829751	0.391489324025941	-1.36372953396917	0.333684410428189	-0.271013426648327	0.287291813032553	-0.635478231725773	0.587569498104537	-0.220317574516208	-2.1167642231099	0.995020502486105	-2.01347965952422	-0.706786934355549	1.03035800394696	-0.329554613996227	1.00823921014929	-0.0178504434413689	-0.424577009474224	0.788652323742805	0.406570837797109	-0.896408963613655	0.0566964759034806	0.375354550263304	0.677557834645499	0.0887665774746303	-0.307211095462156	0.846088592498826	-0.354330557211591	0.297169610211744	0.891139784081978	-0.361131045064588	1.01052884442412	-0.712053083067555	1.41934986248565	0.785887810230857	0.374480940889901	-0.542074024509166	-1.20991929679261	-0.361609584510363	0.673940811415146	0.284422330905772	1.04590038628556	0.696385008342442	0.0314006892786643	-0.12214228311541	-0.608572165774218	0.657453202346456	-1.57718800779277	0.565858724167934	-0.630354992563229	0.0135146015064458	-0.14245128793079	-0.30873353695707	0.4138974479578	-3.14360062157975	-0.176472610787917	-0.40758497950708	-0.0859728511318887	-0.91309263416775	-0.313327233229169	0.0251082928235331	-1.02169019000204	-0.609421955026819	0.338787758168443	-0.587188782705094	-0.145424294643106	0.294157878536415	0.818005550358862	-0.0954673233194704	-1.78272658474951	0.621471968197404	-4.04845316745757	1.24162504266513	0.116665430517861	0.352785143620809	0.0587132993053119	0.722526624003858	-0.666330089931756	0.247092355645708	0.58809390481965	-0.438505710237704	-0.669150125709761	0.209251137968738	-0.700999152299713	-0.183797829978412	0.696650027761211	-0.801744367180854	0.155209901991164	0.316513695302365	-0.252268707639897	-0.996714197293319	0.615736908793923	0.831636336134494	-0.888442590192662	-1.22651533027173	-0.441947640688117	0.0764956650348506	-0.647039818466452	0.234608499379284	-0.215669260520864	-0.208739702774768	-0.0790085170745925	-0.263824261100511	-0.265016999409087	-0.771301053443706	-0.597355920985248	-0.762139024907257	-0.642264462334569	-1.08203906690381	-1.26565922371552	-0.455952408335148	0.484076967235375	0.966849830097532	-0.385271859362989	0.364457043313456	1.22897549075031	0.194274292596765	0.521735241739365	-0.631266839980141	-1.08435062368643	-0.354743818060285	0.463632186299652	0.558465918065731	-0.896629594024773	-0.395903002323961	0.154446634566791	1.19600323687414	-0.934349578808956	0.503130098123505	0.060601929230128	0.365640311639115	0.373454857648161	0.806978888475969	1.44380143853738	0.66714503301955	-0.348280026733331	1.36095495627284	0.162132120519424	0.0282434344449921	-0.439162298166306	-2.15001858398966	0.04003882362381	0.393184900381621	-0.187185234730102	-0.670271267987632	-1.59777494506278	0.363345489374638	-1.04461214340432	-1.29146575393949	-0.29551511813008	-0.115853881462479	0.0104042107733372	-3.06261629191477	-0.618480972084565	0.825759040777974	-0.886709119878503	-1.04195670318288	1.36184870205611	-0.0112369266166758	0.306930690267674	-1.32727490658227	1.47577999230781	-0.0147563960088338	0.175755375005478	-0.223314363298351	0.658640736758849	-0.374713303342238	0.255871048184122	-0.0220840959416458	0.492088856932228	-0.34432121134628	-1.03796244764101	-0.732158724464461	0.140576273262606	0.160995009393297	-1.70852146076827	0.119039480732005	1.13250606373562	-0.241241955068808	-2.67630556179948	-1.29550295096422	-1.00749786396941	0.706238653620762	-1.12745499300833	-0.081895017244674	-0.583785038610538	0.0156425219981583	-2.03496885476191	0.154863387451414	-0.688210362138696	0.192540122413499	0.989667828699687	-0.20307101613776	0.609458537775097	-7.65530793183495	0.172982087442246	-3.71071769406164	-1.24795138274581	0.494057490624474	0.30765503017425	1.76090013387361	1.03625966183801	0.505321431078342	-0.176019495039608	-0.310348583715171	0.0264254931784849	-0.986151131062535	-0.629063460651455	-0.209491553084067	-0.577885046524337	0.631191118874181	-0.693927171597798	-1.1759131511935	1.49573453318663	0.188772190957571	-0.553138721918923	0.742215024652837	0.373389056756102	-0.869919227220211	-0.530217060987754	-1.13296131985281	-0.144396312322487	-0.510415740829145	0.145442364517923	3.12735689803559	0.661261055456514	0.125855909137389	-0.528890339228412	1.19709388308705	0.632199622212356	-0.241292160079754	1.12742145952651	0.271172490499023	0.911123530358395	0.447194382271226	-0.413437455465647	1.23430959916945	-3.8713907840101	0.390747494363177	-0.221075939923021	-1.74568124530219	-0.205583386361871	-0.871666845678652	-1.45413136179772	-0.382018408065247	0.239017854169684	1.88295111619905	0.844620037694355	3.13027614687075	4.17211914230881	3.68134387221964	2.42003645492908	-1.30739250525166	-0.922331177848376	0.705012859452278	1.11782926361373	-2.07320806000758	0.314916382752961	0.207883818188433	-1.85640267932859	-1.44582056558134	-1.25756981785566	-2.70138172466496	-0.00303486799844129	0.23290311046524	-0.835526824641384	0.660310247166295	0.718161982052887	0.315842869344057	1.20329985801058	0.764122403245045	4.02887430610689	3.90512888666643	0.299266873742529	2.29935365204132	2.13102687763883	1.9743638238806	1.74609649583925	-0.565850557092455	-0.0297039037288278	-1.64133984477808	-1.80332453963994	-0.909085853329431	-0.453994203805838	-0.0782029619140062	-0.442343230092708	-0.484987972157752	-4.83243528931032	-0.786159143976929	0.475387041870968	-1.14103636717233	1.00785965813725	0.0524187428412055	4.5533939493816	-0.993843189037206	0.869712319631046	0.353644083384674	1.59244018302776	-0.408530426638991	-1.16259698765462	1.95959617166117	-2.17834259087427	0.581297029276933	2.26518038924108	-3.72118193779489	1.06676962538369	-1.59223079222967	0.136279499871595	0.0877270205605563	0.445201824752546	0.996664682225408	0.86599983974182	-1.25953798051979	-0.83353196604314	-1.3264504544434	2.270941128056	-0.555631935310838	0.67382261762223	1.96454453485281	-1.01196132376819	-0.425578894469722	1.36124639250552	0.102737251424631	-0.558820575431791	-1.46070449156565	0.255099806557041	0.63027806109536	-1.00941465199746	-0.0533362572696146	0.469105117084598	1.86436360930841	-0.543731664614163	-1.09026228672708	1.01733542506175	0.220128435028065	-0.590057967342159	0.1489152698176	0.411555904066678	-1.54696229179286	1.37814145931396	0.549202428349211	0.347576537783558	1.57903463430504	-0.441230232619539	-0.594578618702017	-0.488832966873502	-1.21449911733086	1.02474605460338	-0.47270919321907	-0.689928400438249	0.629853188226235	-0.245045507446903	0.435643324864117	1.35055434805746	0.0897734119660886	-1.10520588247175	-0.15954286750492	-0.157378284207227	0.0553430689360732	-1.32863948789783	-0.376924023408815	1.53755228603377	-0.591492470396243	0.546198300047355	1.37676733019156	-1.17220694723642	-0.497066950642562	1.05773823999624	0.098225983939071	-1.2158126744217	-0.277166255068658	-0.390450276608287	0.388512378017575	-0.931896119047841	0.881533253589735	0.445083700282118	-2.40959374151717	1.28108738321448	0.533401248446358	-5.92211945226041	-0.809996019752847	0.384999143060444	0.55360042957524	-0.729433887958938	2.28006747471483	-1.68355256455155	1.96278040993744	2.22160748636249	0.725222148696174	-0.768668200377123	-0.24062065259142	0.318907823001205	-2.74098649625092	1.88668682239246	-1.74830988613874	-0.983242837935983	0.0627530457760125	-0.973455689390336	0.526566850765646	-1.38153511296769	1.54517371749439	1.0140517716558	1.345638901429	-1.06034115926891	1.81683561031853	-0.527408685031641	1.09974987274473	1.43040053104492	0.579949512335927	2.17267747193558	0.940951019570018	0.379962767179055	-0.607442172354179	-0.45661469361467	0.719340865256172	1.6669371278294	0.45037362679769	1.33394043038324	-2.89909081658984	-2.73149363718005	-0.30132512077987	-2.31529940955813	-0.0204316824105904	0.0652581592307486	0.202350035041228	-1.7898591210732	-1.152344358886	1.57116694940276	-1.607005246535	-0.862778861219182	-0.0135507817722341	-0.830654946546576	0.663830650427419	0.232512619828407	0.723363272736357	0.369238368414335	-1.40876304073715	0.287107778607193	-2.62776034677925	-0.908027368848467	1.84080232733011	-1.35494037052112	2.86373411373052	-1.50179283703025	1.93050712149553	-0.603731841795871	1.53882387052258	-1.32344207352051	-0.770039042093267	1.77059867086875	-0.773323757754361	-0.853485392324189	0.212988552855844	0.186965712906105	-1.74677346869349	1.68294444069354	-0.292404129726177	-0.151425203015318	0.535273213392856	-0.0657540160927874	1.92502340218535	0.507321091668473	1.26552166413036	-2.73056147969268	-1.29845410994403	-1.33354178875116	0.496737243108567	-2.15170164675853	0.0829661776379415	0.791309075409361	0.726625209689986	0.703020726580389	-0.703491673860419	-3.51095648026743	-1.59814733368272	0.252772702008711	0.465800779657479	-2.10039937034988	1.48245289254008	-0.900925212169846	1.25391160403412	0.101568166933742	-1.48510030261964	-3.1001762971036	-1.48638965927383	1.13748318076198	1.76993775726137	-1.09925778992592	1.57579727061893	-0.840347591061682	-4.94346352691518	0.288105777526111	1.35060425197499	-2.10714300959525	-0.978888824550408	-0.41251469590598	0.612931412813454	-0.962986349748319	0.421873713359694	2.38257646055826	2.12445350232548	1.41832065550001	-0.449801779831481	0.822751825895003	-0.56867077460266	-0.51487438406622	1.64883875945693	-0.403580407155332	-1.42488147704313	0.237302528655257	0.851823077500052	1.06937246170858	-0.489883468385254	-0.306280864932882	2.71496969112138	1.19822887989262	-0.160640272081	0.751372497190667	-0.380594044803102	-0.123643605669397	-1.29535849751335	-0.264176694441879	-0.88886911540169	-1.59252715391407	0.229211873603764	-0.896431148784761	-0.295179518133063	0.989307720082841	0.252075316463106	0.401946865772313	-0.978552519251612	-3.85047859705652	0.340417197523661	0.381919823360354	1.57396731117163	-3.45481897865859	0.832034166590231	-4.56471932250139	0.730648218858792	-0.776191314217569	1.60058482637454	0.276774260842225	-0.414208281953841	-2.40482978054879	-1.67752564666136	-1.09018433481277	-0.0521630421252955	-1.54154290210658	1.27935052385877	-1.71098792792257	-0.416035993288256	1.53262992743952	0.8132485842612	-1.73471554323922	0.128107357307961	1.11727717752795	0.0616169747154242	1.0818084926699	0.502118078394014	-0.650797145410627	1.6506298590213	0.626067662483294	0.83351824161374	-1.33944849985705	-1.29241550704697	-0.687285947354847	-0.742028609385168	-5.95476073118261	-1.68297304311545	-0.274007344183117	-1.32992589053119	-3.50594346919817	-0.764556397711764	1.33887446020424	-1.72840774655022	2.48868574611902	1.87077002195555	-3.85143237881904	0.124224531445644	1.23672868106172	1.57983589228043	-0.839830758351262	2.52961690789302	-0.169718875437223	0.302532800092085	-1.5836406118619	0.816622631360213	0.214642652195598	0.181328533858104	-1.63484638600788	0.206513975651074	-0.929463079917304	0.264223577997467	-0.403140238498923	-1.00267990029118	0.782084181137401	-0.679935179978759	1.00418011854191	0.67524899483663	1.90180139141568	-0.906613479523447	-0.184870685620424	0.963199245322741	0.349976353632477	-1.49509744899697	0.460999469636737	0.603727850334536	0.00874248149227408	-1.48396203292333	-1.69632776165074	-0.969150270353554	0.0267856419571671	-1.34963507853084	-0.791911538184446	0.938262724599774	-1.74770348768675	-0.286980390341642	1.34918920543879	-6.44447547513076	-2.42913944123713	-0.727102678876597	-0.500255408899636	-0.201380227462952	1.87153344363001	-5.07595097801989	-0.236586758463861	-1.31243533387811	0.326159461457476	1.03847995304378	0.171153291919064	0.0609816486963114	2.45939772688899	0.114100010062043	-2.30126795775864	-1.12357185365138	-1.20900935657623	-0.83287278817645	-0.510164028017258	-0.355352838587252	-1.82177190236246	1.34202004397391	-2.21726532615883	0.821640495042157	1.64287690765932	0.078637646199193	-0.247137795434843	-0.548743541628217	-0.167262403510509	0.360643401521132	-0.371742296238777	0.571256860520036	-1.59111266428572	0.227522661478628	0.357789494147117	-1.79434001077772	-1.09175314793193	-1.22253721382126	-0.347394184113608	-0.936463866256764	-2.14403421668491	-0.402996348205564	-2.92246441325303	1.02008723316995	2.24330012820161	-3.54549523976926	-1.0659679781042	-4.74493597627516	-1.04707898946742	-0.213384976664353	-0.480247859393511	0.296996329997364	1.19989415484542	0.371613519448447	-0.480174461232976	-0.117510214895968	1.14438886086831	-0.852565809321542	-0.177780764782294	2.13981395702109	1.08458765544746	-1.70011346580281	2.10733426089249	0.961985382391377	-1.48584749696188	-0.882729374274406	0.529808281750019	2.37135584114632	0.1217112390188	0.797057124799607	0.851407137396474	-1.06561336034709	0.304347317974398	0.523978575508513	-1.55281120061949	-1.53448887692495	1.74437815078457	-1.09047389650328	0.658701244210947	0.639235152728953	0.594356785810567	-1.24014459220193	-0.0643254716402424	-0.355711407401884	-0.689863166989611	-0.905423309999052	-0.667325509982193	-1.05507428851252	-0.530285669516696	2.1189634030085	0.517845595048411	0.0781041412608469	0.0608588697764049	0.883183775577204	0.629565661202831	0.471874319225879	-0.983898474679334	0.21154314373832	-0.987945248024559	1.3527369256903	-1.17926330232366	1.55960046180724	0.298023560678886	1.33636342910256	-1.377603120145	0.358124915916752	0.0314590056160197	0.0743971930199453	-0.187940772846292	-0.758024305761397	-0.810423939526176	-0.232477648145223	-0.594399595143116	0.728814433372844	-1.90574322071109	-0.552834341436805	0.244023457323003	0.0359083648000576	-0.828541865562078	0.475182774393913	-1.8049646621676	-0.369896851237211	1.59956740407061	-0.297145930587885	-0.8125836679313	-0.5903736368736	1.3918218398854	0.611268642816657	-1.19823688764689	-1.37934184286948	-0.2603330986987	-0.319567834481515	0.26963011749676	0.321203410066503	-0.557082901495643	0.0198662913146568	-0.144506576348481	0.541893612164983	1.61955598834143	0.374235341337135	1.02622377194555	-3.24123532946339	0.103509523018517	-1.27073516800234	-0.985704657586838	0.113356438821268	1.11273526782368	0.0244446083268802	-1.38272605676819	2.42687846045533	2.03201882759262	0.361080643552246	-2.03082235596669	1.90879344730096	0.485938256122381	-0.108097024920028	-0.0860787626173063	-0.512217512639707	1.40128552406808	0.755628404424419	-0.0405038999814883	1.00542562965521	0.738548722959794	0.224181681482896	0.111325431041808	0.683813956851614	0.185388834032922	-1.9004522308312	-2.48188318440287	0.972326616292951	-0.563909513691912	-0.48709148323701	-0.725699744344789	-1.30815581790587	0.281588955715786	0.520325840394716	0.351262938288487	0.510155874233522	1.29361923545715	1.68180785206956	-0.836036887662569	0.568207491551203	0.602837715165317	-0.75833219181021	-0.0129841122986891	-1.30624147817602	-2.0920510025296	-0.391988874044075	-1.69418287932799	-0.516515980496395	-1.16543467995852	-0.829494337536186	-0.888828600203394	0.0570243308867128	-0.334366306002968	-0.569602871344777	-0.41453806440748	-0.137630269252172	0.801282624199655	-0.627674014722493	-0.453022663757702	-0.236994851439755	1.52892584399759	-0.929724647575601	0.941693003950227	-0.963830011993538	-0.603216301019227	-0.625757253259777	0.921745555202811	0.403471675111028	-0.856879036216068	-0.8595304435632	-0.926648058756586	0.33275320571445	1.11381055926397	0.00801011358802287	-0.0283845229257311	-1.02381875865247	0.58558718715678	1.28799427469606	0.55960824014089	-2.61988514777303	0.731173216949636	0.455919429686197	-0.407382360778196	-0.474808214080797	-0.682316938332785	0.0314544068648677	0.428848173602598	-0.160866847677164	1.46304086054206	-0.624994961310226	0.766747392386349	0.692549600621733	-1.40776372312679	1.34367164485144	1.36812707099865	0.12633176361611	-1.07142302893099	-0.801845544988124	1.28675080964416	-1.57743478919909	0.175668805006018	-0.079898113919947	-0.774513761573842	1.49182924712323	1.43310220914411	0.745038727964749	1.49588536277454	-0.30921113605908	1.15898147573136	-1.07008895077864	-1.41005326984468	-0.123665855820751	-1.89675984766475	1.64562952447468	0.403667991524107	-0.601634854097197	-0.558782646089328	-0.171420689922484	-1.01168547865674	2.08971436004955	-1.7960394689917	0.410356620949877	2.95623147794702	0.437138521899576	-0.740394575427394	-0.229993603439335	0.806171851909186	0.0629437116333116	-0.725669088768709	3.16872460131096	-2.97804519240893	0.379414100713896	0.196194065614636	-0.487558057767708	1.90425408400785	-0.012280934356906	-0.421710693236704	1.6541638639087	1.19635528593977	-1.0183039785441	0.210324469629881	-0.16127946464773	0.831643515794528	0.791018985486187	0.0234095414954983	-1.2829703446154	-0.678992238696912	-1.37421616720853	-0.0540261992165245	-1.52797072475895	-1.00289564145955	0.373291991121194	1.26595227688985	0.198179157973994	-1.32121527002795	-0.132422777830125	1.36847429735545	-1.86718032232812	0.628143114430419	0.289753925038296	0.230559534148129	1.30330181648991	-0.414759463743269	-1.36901437967033	1.73211372905604	-0.813242033342706	0.393793253237576	0.949241036167612	0.692858838452641	-0.110843761009411	-0.846695658200296	0.577104137624521	0.595776640981805	-0.553962659297524	1.14111890955062	1.19672164816775	2.25719683873617	1.01590497921644	0.00843945595274779	1.49273260546414	0.286909775570739	-2.51569005125379	0.139460492286372	2.93898196658367	-1.41359297345745	-0.382414778709039	-0.0906695192115376	-0.549807174176796	0.0675840034114089	0.484154668069309	0.261754673238877	-0.12611026893239	-0.481031320360641	-0.517837052291313	-1.30801125856457	1.12980323521425	0.790311962371556	1.99804090530053	4.30289586049828	2.77460622545179	0.747342095397108	0.64139048911642	-1.00912818976685	0.0179360671904915	-0.71566188396503	0.848637164274328	-1.59471916343963	-0.363547866369421	-0.241281961340048	-1.18827736697477	-0.287858706765472	-0.0191025908783721	-0.441156535382901	-0.128563475332171	-0.0222891469058163	0.284201199260029	-0.259169337633495	-0.392098070145688	-0.210596381992067	0.135493548598826	1.82152291317605	1.8642483713418	1.38879318988225	-0.458831059455876	-1.72688232078355	-1.03229058258395	-0.120717160995598	-0.601669991439585	-1.04088398208173	0.0132316852881395	0.460122515605036	0.430385165670533	1.06649760899786	0.809520169183407	1.59255563950206	2.2147014416822	3.81166940917736	-0.556987253316157	0.703849072266141	0.551659418927769	-0.800524477848096	1.00565909351213	-0.3167650615932	0.164789529564978	-0.816313299132979	0.266840018321882	0.455699306716638	-0.214519175662051	-0.639253024537601	-0.365352711672356	-0.111387243199561	0.379102926976048	0.0917444616543908	-0.504586255423151	-0.862557503111436	0.311596408884959	0.0974541579340715	0.314696857718778	-0.128821731518472	0.151988717053002	-1.04435080232854	-2.75225353570232	0.227767977727642	-0.644114860248815	0.44465725972769	-0.530144835163862	0.112294271521724	0.0874429763856025	-0.343298115153266	0.22716109243923	-0.480971995740361	0.262440265064903	-0.26465507868967	0.684773286058917	-0.127915292090918	-0.469115774888359	-1.21960072405767	0.0354469195333572	1.11321777511543	0.329898903179181	-0.55457421147048	-0.202224661025391	0.607576603633768	0.451764370938521	0.0245232428966265	-0.901681941640675	0.231530942323118	-0.541729144904422	0.395862301445458	0.0666357287385136	0.135148316100586	0.805852992139027	-0.037530715469606	-1.70532097821443	1.14280327866101	0.285382048026294	0.200787460534955	-1.83155074358251	1.90710992130456	0.135680346300558	0.470437813567971	1.16214633198771	2.0267555641623	-0.67630293621254	0.419432160113191	-0.188977482055572	0.905185192371658	-0.999480927649432	-0.510024939600011	1.351508541811	-0.112130838932837	-0.453533533502511	-0.521904452748405	-0.283771238106164	-0.401613060668503	-0.584643274544107	-0.618268080682283	-0.586378472262689	-0.104940093331649	0.936255734415724	-0.149505794141389	-0.0333405204216009	0.239089204847114	-1.31219446410885	-0.65040118460059	-0.933238203358978	0.249824412509267	0.185108673146381	0.228409227428283	-3.74588950672155	-0.114768481893275	-0.701032800563911	-0.290672737738069	-0.454773993164651	-0.52487837026732	0.401400306762274	-0.418554609327817	1.36678447971779	0.156714382769253	-0.840524257596064	0.247927759078776	-0.360740414023373	1.15788722783988	0.660953694294751	-0.116865054793551	-0.985296745065514	-0.362591915283464	0.535922255352155	-0.787227896847502	-0.177628703189236	-0.657633830672274	1.13648345951765	0.485790810665699	-2.89525502596185	0.651747150201094	-0.46236223283126	0.702909515333453	0.131292828454615	1.19358273575264	-0.46091103103073	0.709720314569514	1.47714018717415	0.193089513485739	-0.446936980736425	1.86222464881211	0.654639413133234	0.531927234180568	-0.2941656327679	-0.135354558089165	-0.13842705765816	-1.03730231032987	0.571853733722155	0.481515876971504	1.85453335684868	0.407767620669024	1.76961115837612	-0.574727797021422	0.896375076941511	0.0109006856187897	-0.769093261215992	0.794351106165342	-0.291089520547553	0.715151865949397	-0.53793900625853	0.421383911716999	-0.0983385823640348	-1.36335710891625	-0.580150453724697	0.741448421225321	-0.125212044130193	-0.871793161088489	-0.255585106963997	-0.847969814813966	-0.0687243482093715	0.95516075373529	0.053421531159823	0.106168977853033	0.327266117761888	-0.448986385585774	-0.419445829869663	-0.897306144991692	-0.32114989168676	-0.307070261726516	-0.76178770966776	-0.547658400257825	-1.09641978325248	-0.172221694901224	1.44110351164717	1.57709626443061	0.975054323704811	-0.186097030861977	0.605902517358268	-0.943597732606291	0.432253642681165	-0.788650429534071	-0.608472773657687	-0.199077553934491	0.530431782590971	-0.677245438315322	0.708613576919361	0.164420890442589	1.06115448004092	-1.1021875450625	0.0350178560480468	-1.10322123592477	0.076656325200219	0.0495531709771606	-0.952308828742053	0.0788222911299969	0.00347790855813794	-0.17983120661576	0.0110372250282296	-0.228412224007754	-0.173752116525197	-0.300880404659456	0.345990081285795	1.00964192070957	0.15555458381311	0.78021721678135	0.759473457414812	-0.177564883086161	0.897738260583844	-0.470485254398819	0.299343874316194	0.598973982450942	-0.0629332019027257	0.458030984852593	-0.626888736718938	0.860852294482566	-0.012550670149851	1.02462927680742	-0.331173737022211	-0.467346021727676	-1.07722265057959	0.744359099878861	0.449919312001873	-0.792849887901916	1.28212308018269	0.333865434649205	-4.91587600547102	-0.896576370887073	-0.211397857450229	0.477828399800724	-0.0274189915483488	0.126371486893114	0.42945128128341	-0.135641698159323	-0.593230222132334	-0.197741081117161	-0.280400519556568	-0.386896613721249	0.28942439125169	0.378278556945902	0.129846322907824	-0.365747471234071	0.716184659017827	0.428863096495326	0.855091960737769	-0.172379308747027	-0.0968338816796354	-0.506528134506205	-0.126352963731102	0.757897288803323	-0.693084300004542	0.275175842878544	-0.224693498619054	-0.623045828265238	-0.349626516109656	-0.708920817972166	-0.852922799267703	0.444730423054226	-0.735358252999235	-1.47553079639904	-0.13065734375969	0.57475599177828	-0.44847497772234	-0.487850026118621	0.170864818845622	-0.0766499199430765	-0.405825722310983	0.119004475524639	0.321370400790442	-1.05735851596701	-0.314170056851411	-0.226992641213525	-0.551933848988336	-1.39429019751087	-1.09545891701164	0.494756659422916	0.12177015791984	1.48375034120055	-0.320650990049364	0.714696135331844	-0.391455538244185	0.687313961181633	-0.695290617729223	-0.406961324800873	0.498634904992739	-2.16620468615278	-0.0717439748939736	-0.113530052620838	-1.17339179670183	0.122850014393425	-0.332695129789951	-0.665663044444642	0.279624387469689	-1.21014701454073	-1.128998015269	0.913590377992957	0.953919032773601	0.315486032062785	-1.42296414774156	1.86254177002305	0.7170365770983	0.241037676117703	1.06612610853867	-0.232943895896222	-0.434351511517047	1.02517353282827	0.459906663189255	0.296142467084992	0.526506939632279	-0.911172905384793	-1.60640024863855	-1.18671642477028	0.0712698239971547	-0.707505843782248	-0.00341398830721528	0.637277959897768	-0.0343088293898456	1.00038044708265	-0.539936375920091	-1.7115376634187	0.0574262117946258	-1.18498953660632	-0.408290551997732	0.170791071914607	0.398302474966839	0.483472194367771	0.642159536571795	-0.607489083407945	1.43673598225229	-0.260966565341459	0.126712641227124	-1.21283226612806	-0.949608692696202	-1.34699349551781	-0.588968709555636	0.43673821347286	0.420955178389796	1.52499875140783	-0.633251164491579	0.959528161923399	0.0198543083419848	-1.1264385389857	-1.44000556397341	0.613212039940395	0.250592977418097	0.204888710016027	-0.407934866610099	-1.12215064855842	-1.28146090813453	-1.36661416005589	-2.33495627297967	-0.721163108433009	1.11891541545444	0.753022513332017	0.867225396595752	1.13987202891874	0.89723179654542	-0.0310786834548595	0.850923666515719	0.346400647570612	0.403342341317554	0.941378985320192	0.0868499275058856	1.26266283398999	-0.853257199620331	0.0811935941800342	0.866402080918985	-0.775437269005035	0.158748706668306	-0.024104864610189	-0.972689638772332	-0.120334694040335	-1.04214319637341	-0.101775670215784	1.52707737528594	-0.493458417675534	0.312474181355339	-0.0919655227957912	-0.347427199838648	-0.22273869068475	-0.688078474128364	1.10966691781752	0.0396033611041667	-0.191103378845888	-0.513514245970785	-0.742543813409373	-0.183682933803421	0.615453868221726	0.433409342090988	-0.478899125486311	0.222805445781371	-0.636143988613468	0.0789272240483055	-0.397163692858402	-0.562445062332837	-0.291832968328016	-0.339628964529241	-0.00641882775370053	-0.702745669159728	0.351310756302888	0.225538079197297	1.26404988456199	0.562702022378262	-1.0464261371364	0.408701326175194	0.121858848766234	0.609999851420277	0.399200701940937	0.90715754211489	1.25769358238026	-1.36678070064202	0.320545281990378	-1.07037223583549	-1.05520164549725	-0.788538796744592	-0.531936734364089	-0.597055214257423	0.515654134264821	0.386400290872945	0.147273638350878	-0.804191858499423	-0.496116113123229	-0.159119414745428	0.596330215685552	0.499875461166358	-1.2371173609647	0.687807252594998	0.343784483187924	1.48264405446885	0.973845813200596	2.58296550022206	0.413367547767147	0.593956446856303	0.343355427576803	0.617083397884679	0.0445368526456515	0.520687041855181	0.695377277395095	1.01205885867281	-1.32286718281983	0.249559335696294	0.75328555838993	0.538086841156655	0.817222544518291	1.11873959438655	-2.35423916665872	-0.333245212316575	-0.529871617365063	1.3471038194424	0.350861193313534	-0.898813390778352	0.138177340794876	3.30221773780068	0.80315153002338	0.10272400102785	-0.356459523229588	-0.511275048886098	0.406507653349193	-1.31061078932623	-0.856923621605439	0.616270344902752	-0.0396344191482208	-0.664701535066195	-1.18672039630526	0.680738051235928	0.613058514066004	0.537141461927978	0.143125778511637	-1.8838845619982	-0.298399568091508	0.0574982674540472	0.63829851343882	-0.931740418910965	-0.278848638480798	-0.801289592893562	-0.36028172278399	-0.723914386272284	0.0957362842146008	0.731676201738648	-0.92858570168328	-0.119597774517611	-0.366561707960103	0.0328765478442207	-0.020534947560826	-0.665596630350946	-0.878823315739328	1.61613963283561	-0.152863362096206	0.137719305362368	0.940371656690201	-0.0544588259270544	0.960381158214033	-0.186900880499514	-0.756879885951373	0.257118263015116	-0.0870264023212071	0.0374881565982414	0.586169438907009	-0.913593449509507	-1.14268108205595	-0.913470766849867	-0.210824207004398	0.0447811437445105	-0.784182938519737	1.1639596652068	0.363327403385905	0.232619943471293	-4.00923903449513	-0.415054433256317	0.551832942213534	0.177657016254669	-1.0861909371519	-1.58315826480732	1.039099073944	0.16200102798727	-0.140577796069391	0.0150798449569417	0.39977187953284	0.0972812986464125	-0.816388441298449	1.13980833411029	0.735488756819649	-2.31820349677921	-1.34352953524892	0.0355758128045826	-0.488778804388645	0.0357613528491569	2.38296763656993	0.911653973686837	0.562116470453024	-1.21812011825819	-0.189253398657122	-0.114091294217315	-0.797966894385683	0.279971683165698	0.820447914974001	-0.206054897605256	-0.764424466323099	-0.748142075583174	-0.90287756107993	-0.427428693310933	0.726893061406746	-0.230347003455956	-0.0700027960761427	0.121777758490369	-1.98427973664094	-0.489840499436621	-0.396779705477645	0.187764673556639	0.60065700532261	0.53740022183655	0.20886589453418	-0.243945035956999	-0.587435308202717	0.765151579517814	-1.05853802247055	1.2026255265818	0.673704095681531	0.178737995165008	-0.23362736341414	0.376188881842188	1.76472016670765	-0.749059898355588	-0.501577783369896	-0.195853745275685	-0.304575265671646	-0.933164571503153	-0.312533742836856	-0.0184428639091942	0.0431887190006082	0.133923367161458	0.603101675229202	-0.126609264306541	-0.0970489168175075	-0.299248123863256	0.160776282687586	-0.0179707498489054	-0.19173853650233	-0.261863423010933	1.59492624693901	0.977568582203778	-0.136847842126423	-0.0989015793704776	0.324838461516034	0.242798984707281	0.55292622487145	0.129362881318749	0.828209201070334	1.41005983451045	1.59567097833678	1.93245401444084	1.88254043214096	1.01134920182605	0.417358187335115	-0.583678075489261	0.127520967366492	-0.359232342275283	-0.453360355047057	-0.65921950423833	-0.659536209612149	-0.590809871837504	0.0262931471019742	-1.13273700884668	-0.336619395505363	-0.246024481331735	-1.3717632524471	-0.2301486335368	0.735965402266314	2.44924362126618	4.20025944902195	2.68905093032102	-0.833633180914443	1.04843839718023	1.38827405440774	-0.19190322696238	0.646244771282157	-0.524643524959037	0.91414481015943	-0.571267554249831	-0.765905530866667	-0.0863424448173358	0.83172932582631	1.08919646466208	-0.810898920916218	0.501791325725989	-1.00284578031575	-0.787190291095591	-0.794226473948762	-0.117394534177606	0.480990915315945	-0.221842937997189	1.75780451810691	2.48262846704562	2.22645519105802	0.518900065740672	2.13046280152768	1.9917767069869	2.29547157577117	1.16934259658849	2.17206257863745	-0.96756392528769	1.57906158220989	0.147322720372023	-0.717281136758751	-0.169205010685482	-1.28790484807958	0.435735277566269	-1.1003127028852	-1.22713060418629	-0.552948124083948	-2.1546513203809	-0.806607494727689	1.25407898231566	-0.269250620652604	0.0764002278124881	1.66464847701539	-3.47625018649028	0.793117458993219	0.984101535084699	-2.86553871119752	-2.44659056549667	0.134468259717943	0.152189178944978	-0.0125629239328439	0.425428953411659	1.11341997541432	-3.15266192444966	3.41346788186821	0.745212730570911	-0.327508266254693	-0.152405513620657	-1.48022064064854	-3.01303460169373	0.378341257438936	-0.653404512579126	-0.56367380391436	0.773619717249468	1.8442327868209	-0.912727285763341	2.18694824084241	-0.8739993514923	-2.5598655835038	-1.54362434601206	0.409272000635469	-1.43362718090604	-1.1105596586784	0.746643562788333	-1.52477018331664	-1.15703400514318	0.675759862940804	1.19508615696846	-0.412288276894434	5.47427574940953	4.83610179318692	-0.140242315897283	-2.38133588016876	1.55292957950374	1.36341897536395	-6.11862185799099	-1.52359503529704	-4.3186197626978	0.598454290825409	-2.18871038815082	-1.37315842683939	-1.03987772337315	-1.63397932455468	-0.793445576337341	1.34108982615837	-0.270119154930978	1.26136667408614	0.820893286499622	-0.773650651351995	0.518510324090203	-1.13517021018706	-0.187162798460999	-3.59000348452083	-0.509099878670339	-1.39641795616265	-0.0628767806628072	-0.355737212241006	-0.504877487084987	-3.71086822878589	0.00935869527234372	-0.585713122056754	2.31559971181355	0.386853833971277	0.241517162453942	-1.18338907953449	0.232613571561665	-0.738789631313469	-0.223829939852062	-1.41634663613661	-0.109783199450427	-0.165560404108372	0.953289216813428	1.21140865184297	0.605061089682794	-0.61514882762355	-1.32282850866809	-0.800319536605949	-1.13781448327417	0.275618000991361	-0.641259485440391	-0.386018299548168	0.206329324132854	0.190306019615476	0.698926972880942	0.362837860198065	3.54769500414661	-0.00370833744734677	-0.80084184226313	-2.00088837813775	0.667065867954107	-1.04266808508478	-0.600853604554985	-2.20988763118394	-0.0800582946053504	-0.483033283798719	2.46944169160602	0.792619182762582	-0.048859299818029	0.134397759019308	-0.109768241788878	-0.570719095476307	-2.27379610254214	-0.206884738106485	-1.02254370639312	0.283466312652756	2.10810546498082	2.95284787977084	0.402560476328319	-2.86872818949817	1.35746245044121	2.0410662501432	-0.312819505416886	1.19069839130202	0.276530638094867	0.594554112113141	0.774355563147353	0.503024157687568	0.988539584704556	-0.706332851892592	0.158096879914622	-0.993243825837629	0.765917696865121	-0.24761542273153	1.21502254728499	1.56883010214832	-0.641804748837853	-3.1742580790345	-0.363527518820568	1.08386523670472	-0.57325257576941	-0.855629706224841	-2.46600885201211	1.29237511537091	-2.75584442707993	1.49950445954378	-0.0235385609093263	0.14557953256106	1.17253846990206	0.410772900727543	1.28107920212236	-1.08676954202641	0.875790142970387	-0.717409776967113	-1.11610185611786	2.39352063396978	-0.457586285820237	-0.555843788952077	0.658853739626679	0.202710234943244	0.689821562952139	0.463885498902726	-0.006575808162666	0.234822072562391	-1.14871403835052	0.335129645896197	1.50569389963395	0.207896730933364	0.803387974104557	-0.719661630873801	0.154718754969119	0.0341404560283304	-0.782573505015289	1.51155367205306	0.782209077625947	-1.32324999484632	-0.0875199618304278	2.78982211929071	-0.943117253702964	0.363035914547744	1.07783705101523	-0.866734046137788	-0.146042503960678	-1.74585946464006	0.907656551485103	-1.75032805432387	0.0845550495391762	0.359920219478112	0.394207941014719	1.51360408085143	7.18444785911563	0.4798096226107	0.522878663781208	0.380444065429109	-1.00975666710632	-1.06523708733069	0.902876196502758	1.15583414727414	-1.08802052950908	0.573076409562819	0.938250908606706	-1.34121038580419	-0.11051246043572	-0.259484977570844	-1.62023508998846	0.0282221527227969	-1.03508621541417	-0.915492828079634	0.485214049561819	-1.32007631029771	-0.211352406136166	2.29391992607495	-1.18508000056872	0.113509132398782	-0.483781361702786	-1.20820281590187	-0.419943600309147	0.12123680973811	-1.00354571315438	-0.126248702278004	0.474895624477413	2.04442268368136	-0.178649381446798	-0.758441519039413	0.304713842825118	-0.83850520197502	0.669462675395046	1.64603150206755	-0.0497735040188473	-1.43671714345848	0.370371995720133	-0.87925610464829	0.0186594004575565	-0.458630647040606	-0.295846980668021	0.716736770809644	0.795673317208172	-0.489811026333407	-0.0629378011557837	0.859566208151426	-0.0223956616987753	0.77206242250102	-0.395292000998178	0.31817343879027	0.636624690147941	1.33787549299073	0.462735628690855	0.512569515363872	1.14715109051431	-2.35736241309767	-0.898324628227738	-1.23899356695407	-6.99307665492004	-0.513051249178446	0.554177037782125	0.0979966197786649	-0.644471082368479	0.706156981335924	-0.148493881846105	1.34926781340467	-0.226430686925581	-0.637931076970296	-0.616844916809076	0.597204518139612	-0.661349028385414	-1.3835753636465	-1.06397281797031	-0.701026207696314	-1.12703027506343	-0.0739726757575255	-1.31323942660337	-0.946556789886339	-2.78971040112033	-0.64920253430301	-1.63714375573126	-1.6307884883615	-1.85104073068857	-1.27466998985042	-1.71365135262154	-0.450289803083525	0.82265020151645	-0.865199710204923	-0.393703608176201	0.464497608081104	0.04176477848268	0.399497198035654	1.69180847412365	-0.630219746165983	0.787848962007885	0.580693711144341	1.13447674272273	0.677334008945297	4.0506248853026	-2.04277246570283	3.50011822790617	-1.51569893657718	2.26622347642621	0.893551978789122	0.0722464069071333	-1.20547121923298	0.515775551476383	-1.78959648848667	-0.810953683855337	0.575698926041122	-0.309104076098355	-0.662595656296358	-0.0759763587101383	4.51380681218067	-1.19813157971448	-1.88699424540209	-2.91424077081057	0.247836949390245	-0.884268796102854	-0.465275997848815	-0.538559055926177	-0.378087195980883	0.298477440489725	-0.898695095039004	0.970207984819896	-1.92846756085151	0.519486338205092	-0.264324655313723	-0.972368036296721	0.119669845998093	-0.375237716559106	-0.977286546739882	0.249078556501747	-0.343236822524173	-0.088049566921343	0.233803653927754	0.187450416932671	-2.44478286828123	1.83096523246344	5.4432306647449	-3.02905257597793	0.978875733288435	6.51333524223188	-0.482441949509069	-0.212703497821917	1.14683674196311	0.242889076698728	0.0587866958564764	0.00322281103743203	0.504917459676598	1.08639182348873	-0.0896626110080887	0.311412862059343	-0.0707473387974542	1.53222399636347	-0.644761647821182	-2.06481893071407	-1.03541254963123	-0.122478952365614	0.172649819211147	-0.441914372445444	0.560855054300081	-2.09366169300672	-2.3885206027444	-2.38547270710978	-2.27735711942362	-0.64732993961574	0.102010967723707	-0.119180092632038	1.39636592886794	1.40179961426783	0.60770765229255	0.00131250632416855	-0.0744084404696056	1.20865953019162	0.852180933506001	-1.75492265712144	-0.408627262432506	0.0267129360082494	-0.205103664602739	-1.04174722178419	4.88545388484978	3.55044906016413	-3.08737353126458	3.36305987954604	-0.439063648087652	0.579388921814086	0.93343002969236	-0.574179263703094	0.478333457069295	1.96963955770558	-3.24276737954437	0.592111776483675	0.100859114093728	-1.63677442409039	0.465823899295845	-0.615211508281047	-0.377127534815047	-0.820865898395654	-1.23113181144304	-0.620836291018987	1.29021197956825	-0.490299525010745	-0.247754286923538	-4.47986909635487	2.88931588177323	-2.43977365064203	0.730547614445739	0.718037020990718	0.545930121962676	-0.622257044422551	-0.0446602920178016	1.37776285264015	-0.0146940656421502	-2.26726624910092	0.44595582887416	-0.395664257528543	0.550796456530336	-0.858695813915596	-0.132028503720023	0.866773248377104	0.597108637072133	-0.303367705949766	0.12902518222604	-0.412670650151547	0.162615307074642	2.03081126531855	-4.33740869070342	-1.67422709937735	-1.19785415639964	-2.33074670541927	-3.47025784863175	-0.846340467200982	2.14165078481703	-1.1214961149204	0.257882332959784	0.678885332866915	0.126116008121464	-0.0141059013530238	1.75257658749282	1.22258749162552	-0.415157781661238	-0.0506348294092444	-0.0983360462880773	-0.814419880246151	-0.855996968547245	-0.442637424711194	-1.27055718560487	0.216381741789954	-0.734553518802321	-3.06929516110944	3.80589232525881	-1.56659848453238	-5.83555623503127	-1.2290000471375	-0.676519388672534	0.52775440753656	-1.27771353066293	1.18918882484374	2.04949019593469	1.05194564892823	-0.38320738648005	-0.890167891345725	-0.283291590871248	-1.54104440666938	-0.714431050645796	0.397374440056079	-0.563396622108618	-0.491886230794654	0.799882479195929	0.420511748121352	1.27200255119945	-1.38006939916834	0.378302143989353	-3.75929041751181	2.75938093863013	-0.815131457112903	-2.20287618969731	0.494436535297606	3.94305798507491	0.822295223585853	0.530201681432028	0.40943325429317	1.27346417295153	-0.463112320348759	0.891146243758958	0.805903413634044	-1.12566386372177	-1.34938493881598	1.07064018488086	3.06395233979298	0.366011452443653	0.0979188345149656	-0.773099398142702	0.218142740663926	-1.85559697729466	-5.12785439912458	2.56447033074435	1.84643448827853	-3.4139069055032	-2.0065813687859	-0.0991948978849937	0.249546069991546	1.03751603979899	-0.819476527334701	-0.369605556242899	0.508904255562333	-0.314413442469521	-0.0466837254869155	0.143557684368707	1.26808878801018	0.066641486278006	0.504644038946351	-0.339076943266039	0.459372456580926	-0.0292443193939654	-0.741882204176753	-0.832588391262244	-0.349874365403442	0.371889613386987	2.46916415779373	0.828381365608502	1.38862167387379	-5.89281237277801	1.48346407746715	-3.30547050486043	1.35769007483913	-1.9521588196062	0.915783031253522	0.531985416018161	1.84564982406507	-0.0295614284041394	-0.75275522128048	-1.08235291714702	-1.29590371432164	-0.843822214906335	0.367745791057904	-0.0253698793403797	-0.880618530663404	1.23474421497379	-0.121203502785817	0.555834921563298	0.957497796557185	2.58455373344141	2.24516123315345	-0.94886425770923	-1.04225963903345	-0.760155850035226	-0.986065100310666	1.77939666532285	-0.143965363499064	-0.116560207670741	-2.24204867536274	-0.67369707382394	-4.61316176534469	-0.0340118310856167	0.407788218132249	-1.64490194367825	0.20980109084177	-1.08730359548521	-0.74850093818598	1.0677713208149	-1.70536620723031	-1.17437223644917	0.394260258851237	0.921159718936812	2.61746718555252	-0.212462185492126	0.212984852034581	0.403260794564907	-2.46628495320137	0.979722741028816	2.47057122143157	-1.75690001713032	-0.6737951762316	0.365821728641902	-0.421238984263849	-0.390776494702604	-0.657467600129255	-0.0196658444563618	0.0524337105075533	0.987310109119031	-0.736885358357608	0.381242982920527	0.540626969865836	0.830450581469979	-1.1956823448673	0.0633054039271442	-0.41636537245927	0.506645895587059	-0.764151365917135	0.238241758220007	-2.65884100880362	0.850450543039487	2.09869962925896	0.634939219942832	-0.115260256906551	-0.916856421055866	-1.32751339201973	0.0520376790007676	-0.11308397521054	1.11267447723618	2.7926289747584	0.0276680790919206	-0.362533549137842	-0.827987561846005	0.405302406983615	-0.476962170017367	-0.853386719062086	0.344623219545377	-0.163263897828677	-0.684364119583173	0.20203034821762	-7.06457429357636	0.951367135725436	0.894220307348787	0.127311234766176	-0.113417129479927	-3.1648159818681	0.456630558629672	-1.62928248725999	-0.0014109686674237	0.660438465240598	0.363344978939805	0.66190015951328	0.709193186911057	0.131065773317658	0.961377780307645	-0.17419363454323	-0.61684114785961	-2.58323440147578	-0.44856002447232	1.85179666213625	5.07206113708564	0.505873982924459	-0.542938588770621	1.39979099765673	0.361851059742049	-0.196715463109419	1.46323624610444	-0.65340974935268	-2.32402408489419	-0.414981136704853	-0.940164395613396	0.518968877459731	-0.126417626344166	-0.447317054054937	0.877833681174368	-1.83876336563564	-1.52086311362072	-0.530001757295486	1.29001458255052	0.593438299186767	-2.04512611382375	-1.81810832678509	-1.18954303753189	-3.09197706325534	0.236280279717964	1.18046051420574	-1.27443451531288	0.716156006098569	2.25720350860832	0.420332243712104	0.211407622541109	1.78467989996604	0.886370220135861
[truncated: 18,610,324 more chars]
